# Supplementary material for: Successful acclimatization of mandrills (Mandrillus sphinx) translocated to Conkouati-Douli National Park, Republic of Congo, as measured by fecal glucocorticoid metabolites
Source: Conserv Physiol. 2023 Jun 8;11(1):coad025. doi: 10.1093/conphys/coad025 (PMC10170324; doi:10.1093/conphys/coad025)
Supplement: Web_Material_coad025 [file web_material_coad025.zip]

Archive with 2 entries (2 files):
- Appendix E - data.xlsx
- Online appendices A-D with new photo.pdf
