# Supplementary material for: Successful acclimatization of mandrills (Mandrillus sphinx) translocated to Conkouati-Douli National Park, Republic of Congo, as measured by fecal glucocorticoid metabolites
Source: Conserv Physiol. 2023 Jun 8;11(1):coad025. doi: 10.1093/conphys/coad025 (PMC10170324; doi:10.1093/conphys/coad025)
Supplement: Web_Material_coad025 [file web_material_coad025.zip › Appendix E - data.xlsx]

## Sheet: data for publication
Sample No	Date	ID	sex	Group	housing	transfer date santuary to pre-release enclosure	release date to wild	fGCM (ng/g feces), sanctuary values adjusted	Log10 fGCM (ng/g feces), sanctuary values adjusted	fGCM (ng/g feces), unadjusted sanctuary values	Log10 fGCM (ng/g feces), unadjusted sanctuary values	days before transfer from sanctuary to pre-release enclosure	days in pre-release enclosure	days before release to wild	days since release to wild
2079	2014-10-29	GAY	M	2	held in pre-release enclosure after recapture	2014-02-19	2014-03-12	2546.96	3.40602	2546.96	3.40602
2103	2014-11-02	GAY	M	2	held in pre-release enclosure after recapture	2014-02-19	2014-03-12	2181.66	3.33879	2181.66	3.33879
2113	2014-11-04	GAY	M	2	held in pre-release enclosure after recapture	2014-02-19	2014-03-12	1711.78	3.23345	1711.78	3.23345
2141	2014-11-15	GAY	M	2	held in pre-release enclosure after recapture	2014-02-19	2014-03-12	800.287	2.90325	800.287	2.90325
1775	2014-09-01	GAY	M	2	held in pre-release enclosure after recapture	2014-02-19	2014-03-12	797.81	2.9019	797.81	2.9019
1553	2014-07-15	GAY	M	2	held in pre-release enclosure after recapture	2014-02-19	2014-03-12	763.452	2.88278	763.452	2.88278
1593	2014-07-21	GAY	M	2	held in pre-release enclosure after recapture	2014-02-19	2014-03-12	731.594	2.86427	731.594	2.86427
2668	2015-01-29	GAY	M	2	held in pre-release enclosure after recapture	2014-02-19	2014-03-12	645.742	2.81006	645.742	2.81006
1635	2014-07-28	GAY	M	2	held in pre-release enclosure after recapture	2014-02-19	2014-03-12	633.403	2.80168	633.403	2.80168
2035	2014-10-20	GAY	M	2	held in pre-release enclosure after recapture	2014-02-19	2014-03-12	631.548	2.80041	631.548	2.80041
2735	2015-02-04	GAY	M	2	held in pre-release enclosure after recapture	2014-02-19	2014-03-12	578.945	2.76264	578.945	2.76264
2231	2014-11-26	GAY	M	2	held in pre-release enclosure after recapture	2014-02-19	2014-03-12	560.148	2.7483	560.148	2.7483
1980	2014-10-10	GAY	M	2	held in pre-release enclosure after recapture	2014-02-19	2014-03-12	550.38	2.74066	550.38	2.74066
2417	2014-12-17	GAY	M	2	held in pre-release enclosure after recapture	2014-02-19	2014-03-12	517.522	2.71393	517.522	2.71393
2377	2014-12-19	GAY	M	2	held in pre-release enclosure after recapture	2014-02-19	2014-03-12	511.435	2.70879	511.435	2.70879
2279	2014-12-04	GAY	M	2	held in pre-release enclosure after recapture	2014-02-19	2014-03-12	511.219	2.70861	511.219	2.70861
1583	2014-07-19	GAY	M	2	held in pre-release enclosure after recapture	2014-02-19	2014-03-12	505.829	2.704	505.829	2.704
1591	2014-07-20	GAY	M	2	held in pre-release enclosure after recapture	2014-02-19	2014-03-12	503.87	2.70232	503.87	2.70232
2628	2015-01-25	GAY	M	2	held in pre-release enclosure after recapture	2014-02-19	2014-03-12	498.72	2.69786	498.72	2.69786
1970	2014-10-07	GAY	M	2	held in pre-release enclosure after recapture	2014-02-19	2014-03-12	465.766	2.66817	465.766	2.66817
2215	2014-11-24	GAY	M	2	held in pre-release enclosure after recapture	2014-02-19	2014-03-12	464.069	2.66658	464.069	2.66658
2773	2015-02-10	GAY	M	2	held in pre-release enclosure after recapture	2014-02-19	2014-03-12	454.898	2.65791	454.898	2.65791
2723	2015-02-03	GAY	M	2	held in pre-release enclosure after recapture	2014-02-19	2014-03-12	436.783	2.64027	436.783	2.64027
1713	2014-08-14	GAY	M	2	held in pre-release enclosure after recapture	2014-02-19	2014-03-12	426.689	2.63011	426.689	2.63011
2817	2015-02-17	GAY	M	2	held in pre-release enclosure after recapture	2014-02-19	2014-03-12	420.758	2.62403	420.758	2.62403
2197	2014-11-21	GAY	M	2	held in pre-release enclosure after recapture	2014-02-19	2014-03-12	419.28	2.6225	419.28	2.6225
2041	2014-10-21	GAY	M	2	held in pre-release enclosure after recapture	2014-02-19	2014-03-12	412.884	2.61583	412.884	2.61583
2257	2014-12-01	GAY	M	2	held in pre-release enclosure after recapture	2014-02-19	2014-03-12	408.218	2.61089	408.218	2.61089
1771	2014-08-25	GAY	M	2	held in pre-release enclosure after recapture	2014-02-19	2014-03-12	403.229	2.60555	403.229	2.60555
2713	2015-02-02	GAY	M	2	held in pre-release enclosure after recapture	2014-02-19	2014-03-12	397.114	2.59891	397.114	2.59891
2674	2015-01-30	GAY	M	2	held in pre-release enclosure after recapture	2014-02-19	2014-03-12	396.218	2.59793	396.218	2.59793
1741	2014-08-17	GAY	M	2	held in pre-release enclosure after recapture	2014-02-19	2014-03-12	395.501	2.59715	395.501	2.59715
2073	2014-10-28	GAY	M	2	held in pre-release enclosure after recapture	2014-02-19	2014-03-12	393.605	2.59506	393.605	2.59506
2319	2014-12-11	GAY	M	2	held in pre-release enclosure after recapture	2014-02-19	2014-03-12	393.497	2.59494	393.497	2.59494
1621	2014-07-26	GAY	M	2	held in pre-release enclosure after recapture	2014-02-19	2014-03-12	391.43	2.59265	391.43	2.59265
2265	2014-12-02	GAY	M	2	held in pre-release enclosure after recapture	2014-02-19	2014-03-12	388.927	2.58987	388.927	2.58987
2203	2014-11-22	GAY	M	2	held in pre-release enclosure after recapture	2014-02-19	2014-03-12	387.398	2.58816	387.398	2.58816
2570	2015-01-18	GAY	M	2	held in pre-release enclosure after recapture	2014-02-19	2014-03-12	377.818	2.57728	377.818	2.57728
2739	2015-02-06	GAY	M	2	held in pre-release enclosure after recapture	2014-02-19	2014-03-12	377.676	2.57712	377.676	2.57712
2345	2014-12-14	GAY	M	2	held in pre-release enclosure after recapture	2014-02-19	2014-03-12	365.83	2.56328	365.83	2.56328
2053	2014-10-24	GAY	M	2	held in pre-release enclosure after recapture	2014-02-19	2014-03-12	364.111	2.56123	364.111	2.56123
2351	2014-12-15	GAY	M	2	held in pre-release enclosure after recapture	2014-02-19	2014-03-12	350.386	2.54455	350.386	2.54455
2333	2014-12-13	GAY	M	2	held in pre-release enclosure after recapture	2014-02-19	2014-03-12	349.039	2.54287	349.039	2.54287
1813	2014-09-06	GAY	M	2	held in pre-release enclosure after recapture	2014-02-19	2014-03-12	348.449	2.54214	348.449	2.54214
2451	2015-01-15	GAY	M	2	held in pre-release enclosure after recapture	2014-02-19	2014-03-12	340.262	2.53181	340.262	2.53181
2219	2014-11-25	GAY	M	2	held in pre-release enclosure after recapture	2014-02-19	2014-03-12	333.077	2.52254	333.077	2.52254
2169	2014-11-17	GAY	M	2	held in pre-release enclosure after recapture	2014-02-19	2014-03-12	322.81	2.50895	322.81	2.50895
2177	2014-11-19	GAY	M	2	held in pre-release enclosure after recapture	2014-02-19	2014-03-12	320.297	2.50555	320.297	2.50555
2283	2014-12-05	GAY	M	2	held in pre-release enclosure after recapture	2014-02-19	2014-03-12	310.766	2.49243	310.766	2.49243
2455	2015-01-16	GAY	M	2	held in pre-release enclosure after recapture	2014-02-19	2014-03-12	308.774	2.48964	308.774	2.48964
2592	2015-01-20	GAY	M	2	held in pre-release enclosure after recapture	2014-02-19	2014-03-12	307.582	2.48796	307.582	2.48796
2889	2015-03-02	GAY	M	2	held in pre-release enclosure after recapture	2014-02-19	2014-03-12	295.949	2.47122	295.949	2.47122
2055	2014-10-25	GAY	M	2	held in pre-release enclosure after recapture	2014-02-19	2014-03-12	294.185	2.46862	294.185	2.46862
1671	2014-08-03	GAY	M	2	held in pre-release enclosure after recapture	2014-02-19	2014-03-12	280.735	2.4483	280.735	2.4483
2865	2015-02-25	GAY	M	2	held in pre-release enclosure after recapture	2014-02-19	2014-03-12	279.115	2.44578	279.115	2.44578
1940	2014-09-29	GAY	M	2	held in pre-release enclosure after recapture	2014-02-19	2014-03-12	276.919	2.44235	276.919	2.44235
2622	2015-01-24	GAY	M	2	held in pre-release enclosure after recapture	2014-02-19	2014-03-12	272.1	2.43473	272.1	2.43473
2395	2014-12-20	GAY	M	2	held in pre-release enclosure after recapture	2014-02-19	2014-03-12	270.965	2.43291	270.965	2.43291
1735	2014-08-16	GAY	M	2	held in pre-release enclosure after recapture	2014-02-19	2014-03-12	267.871	2.42793	267.871	2.42793
2566	2015-01-17	GAY	M	2	held in pre-release enclosure after recapture	2014-02-19	2014-03-12	261.29	2.41712	261.29	2.41712
2809	2015-02-16	GAY	M	2	held in pre-release enclosure after recapture	2014-02-19	2014-03-12	261.094	2.4168	261.094	2.4168
2207	2014-11-23	GAY	M	2	held in pre-release enclosure after recapture	2014-02-19	2014-03-12	256.154	2.4085	256.154	2.4085
1932	2014-09-23	GAY	M	2	held in pre-release enclosure after recapture	2014-02-19	2014-03-12	252.437	2.40215	252.437	2.40215
2767	2015-02-09	GAY	M	2	held in pre-release enclosure after recapture	2014-02-19	2014-03-12	250.231	2.39834	250.231	2.39834
2367	2014-12-18	GAY	M	2	held in pre-release enclosure after recapture	2014-02-19	2014-03-12	244.74	2.3887	244.74	2.3887
2753	2015-02-07	GAY	M	2	held in pre-release enclosure after recapture	2014-02-19	2014-03-12	237.432	2.37554	237.432	2.37554
2301	2014-12-06	GAY	M	2	held in pre-release enclosure after recapture	2014-02-19	2014-03-12	231.605	2.36475	231.605	2.36475
1723	2014-08-18	GAY	M	2	held in pre-release enclosure after recapture	2014-02-19	2014-03-12	229.658	2.36108	229.658	2.36108
2031	2014-10-19	GAY	M	2	held in pre-release enclosure after recapture	2014-02-19	2014-03-12	228.47	2.35883	228.47	2.35883
2087	2014-10-31	GAY	M	2	held in pre-release enclosure after recapture	2014-02-19	2014-03-12	226.591	2.35524	226.591	2.35524
1769	2014-08-24	GAY	M	2	held in pre-release enclosure after recapture	2014-02-19	2014-03-12	226.224	2.35454	226.224	2.35454
1787	2014-09-02	GAY	M	2	held in pre-release enclosure after recapture	2014-02-19	2014-03-12	213.384	2.32916	213.384	2.32916
2047	2014-10-23	GAY	M	2	held in pre-release enclosure after recapture	2014-02-19	2014-03-12	208.826	2.31979	208.826	2.31979
1665	2014-08-01	GAY	M	2	held in pre-release enclosure after recapture	2014-02-19	2014-03-12	205.236	2.31225	205.236	2.31225
1677	2014-08-04	GAY	M	2	held in pre-release enclosure after recapture	2014-02-19	2014-03-12	198.134	2.29696	198.134	2.29696
2827	2015-02-18	GAY	M	2	held in pre-release enclosure after recapture	2014-02-19	2014-03-12	193.118	2.28582	193.118	2.28582
2881	2015-02-26	GAY	M	2	held in pre-release enclosure after recapture	2014-02-19	2014-03-12	192.19	2.28373	192.19	2.28373
2855	2015-02-24	GAY	M	2	held in pre-release enclosure after recapture	2014-02-19	2014-03-12	191.851	2.28296	191.851	2.28296
1685	2014-08-08	GAY	M	2	held in pre-release enclosure after recapture	2014-02-19	2014-03-12	191.23	2.28156	191.23	2.28156
1667	2014-08-02	GAY	M	2	held in pre-release enclosure after recapture	2014-02-19	2014-03-12	188.957	2.27636	188.957	2.27636
2757	2015-02-08	GAY	M	2	held in pre-release enclosure after recapture	2014-02-19	2014-03-12	187.375	2.27271	187.375	2.27271
2065	2014-10-27	GAY	M	2	held in pre-release enclosure after recapture	2014-02-19	2014-03-12	186.305	2.27022	186.305	2.27022
1992	2014-10-12	GAY	M	2	held in pre-release enclosure after recapture	2014-02-19	2014-03-12	175.603	2.24453	175.603	2.24453
1956	2014-09-30	GAY	M	2	held in pre-release enclosure after recapture	2014-02-19	2014-03-12	170.458	2.23162	170.458	2.23162
2779	2015-02-12	GAY	M	2	held in pre-release enclosure after recapture	2014-02-19	2014-03-12	170.194	2.23094	170.194	2.23094
2783	2015-02-11	GAY	M	2	held in pre-release enclosure after recapture	2014-02-19	2014-03-12	159.773	2.2035	159.773	2.2035
2644	2015-01-27	GAY	M	2	held in pre-release enclosure after recapture	2014-02-19	2014-03-12	153.612	2.18643	153.612	2.18643
1643	2014-07-30	GAY	M	2	held in pre-release enclosure after recapture	2014-02-19	2014-03-12	145.06	2.16155	145.06	2.16155
2841	2015-02-22	GAY	M	2	held in pre-release enclosure after recapture	2014-02-19	2014-03-12	138.758	2.14226	138.758	2.14226
1807	2014-09-05	GAY	M	2	held in pre-release enclosure after recapture	2014-02-19	2014-03-12	108.377	2.03494	108.377	2.03494
2648	2015-01-27	BRK	M	3	post-release	2014-12-02	2015-01-20	506.815	2.70485	506.815	2.70485				7
2666	2015-01-29	BRK	M	3	post-release	2014-12-02	2015-01-20	687.475	2.83726	687.475	2.83726				9
2678	2015-01-30	BRK	M	3	post-release	2014-12-02	2015-01-20	336.127	2.5265	336.127	2.5265				10
2693	2015-01-31	BRK	M	3	post-release	2014-12-02	2015-01-20	361.368	2.55795	361.368	2.55795				11
2717	2015-02-02	BRK	M	3	post-release	2014-12-02	2015-01-20	362.224	2.55898	362.224	2.55898				13
2785	2015-02-11	BRK	M	3	post-release	2014-12-02	2015-01-20	300.149	2.47734	300.149	2.47734				22
2803	2015-02-15	BRK	M	3	post-release	2014-12-02	2015-01-20	456.746	2.65968	456.746	2.65968				26
2819	2015-02-17	BRK	M	3	post-release	2014-12-02	2015-01-20	334.937	2.52496	334.937	2.52496				28
2861	2015-02-24	BRK	M	3	post-release	2014-12-02	2015-01-20	351.038	2.54535	351.038	2.54535				35
2871	2015-02-25	BRK	M	3	post-release	2014-12-02	2015-01-20	343.949	2.53649	343.949	2.53649				36
2879	2015-02-28	BRK	M	3	post-release	2014-12-02	2015-01-20								39
2891	2015-03-02	BRK	M	3	post-release	2014-12-02	2015-01-20	161.71	2.20874	161.71	2.20874				41
1105	2014-03-21	DOM	F	1	post-release	2013-08-20	2014-03-05	509.402	2.70706	509.402	2.70706				16
1183	2014-04-09	DOM	F	1	post-release	2013-08-20	2014-03-05	616.699	2.79007	616.699	2.79007				35
1217	2014-04-18	DOM	F	1	post-release	2013-08-20	2014-03-05	623.009	2.79449	623.009	2.79449				44
1231	2014-04-23	DOM	F	1	post-release	2013-08-20	2014-03-05	415.738	2.61882	415.738	2.61882				49
1261	2014-04-27	DOM	F	1	post-release	2013-08-20	2014-03-05	531.703	2.72567	531.703	2.72567				53
1315	2014-04-30	DOM	F	1	post-release	2013-08-20	2014-03-05	2058.49	3.31355	2058.49	3.31355				56
1275	2014-05-19	DOM	F	1	post-release	2013-08-20	2014-03-05	628.918	2.79859	628.918	2.79859				75
1283	2014-05-20	DOM	F	1	post-release	2013-08-20	2014-03-05	584.342	2.76667	584.342	2.76667				76
1325	2014-05-30	DOM	F	1	post-release	2013-08-20	2014-03-05	771.852	2.88753	771.852	2.88753				86
1353	2014-06-07	DOM	F	1	post-release	2013-08-20	2014-03-05	550.219	2.74054	550.219	2.74054				94
1383	2014-06-10	DOM	F	1	post-release	2013-08-20	2014-03-05	1935.17	3.28672	1935.17	3.28672				97
1385	2014-06-11	DOM	F	1	post-release	2013-08-20	2014-03-05	1654.32	3.21862	1654.32	3.21862				98
1399	2014-06-12	DOM	F	1	post-release	2013-08-20	2014-03-05	1012.06	3.00521	1012.06	3.00521				99
1435	2014-06-26	DOM	F	1	post-release	2013-08-20	2014-03-05	833.398	2.92085	833.398	2.92085				113
1543	2014-07-14	DOM	F	1	post-release	2013-08-20	2014-03-05	797.364	2.90166	797.364	2.90166				131
1565	2014-07-17	DOM	F	1	post-release	2013-08-20	2014-03-05	946.404	2.97608	946.404	2.97608				134
1581	2014-07-18	DOM	F	1	post-release	2013-08-20	2014-03-05	493.385	2.69319	493.385	2.69319				135
1631	2014-07-27	DOM	F	1	post-release	2013-08-20	2014-03-05	697.063	2.84327	697.063	2.84327				144
1675	2014-08-03	DOM	F	1	post-release	2013-08-20	2014-03-05	868.145	2.93859	868.145	2.93859				151
1681	2014-08-04	DOM	F	1	post-release	2013-08-20	2014-03-05	488.376	2.68875	488.376	2.68875				152
1687	2014-08-08	DOM	F	1	post-release	2013-08-20	2014-03-05	630.175	2.79946	630.175	2.79946				156
1691	2014-08-09	DOM	F	1	post-release	2013-08-20	2014-03-05	519.59	2.71566	519.59	2.71566				157
1707	2014-08-13	DOM	F	1	post-release	2013-08-20	2014-03-05	746.04	2.87276	746.04	2.87276				161
1765	2014-08-26	DOM	F	1	post-release	2013-08-20	2014-03-05	504.593	2.70294	504.593	2.70294				174
1791	2014-09-03	DOM	F	1	post-release	2013-08-20	2014-03-05	238.361	2.37723	238.361	2.37723				182
1960	2014-10-03	DOM	F	1	post-release	2013-08-20	2014-03-05	177.97	2.25035	177.97	2.25035				212
1962	2014-10-04	DOM	F	1	post-release	2013-08-20	2014-03-05	335.098	2.52517	335.098	2.52517				213
1968	2014-10-06	DOM	F	1	post-release	2013-08-20	2014-03-05	304.238	2.48321	304.238	2.48321				215
2009	2014-10-13	DOM	F	1	post-release	2013-08-20	2014-03-05	364.164	2.5613	364.164	2.5613				222
2061	2014-10-26	DOM	F	1	post-release	2013-08-20	2014-03-05	327.149	2.51475	327.149	2.51475				235
2095	2014-11-02	DOM	F	1	post-release	2013-08-20	2014-03-05	1645.75	3.21636	1645.75	3.21636				242
2109	2014-11-03	DOM	F	1	post-release	2013-08-20	2014-03-05	696.972	2.84322	696.972	2.84322				243
2127	2014-11-14	DOM	F	1	post-release	2013-08-20	2014-03-05	1253.42	3.0981	1253.42	3.0981				254
2181	2014-11-19	DOM	F	1	post-release	2013-08-20	2014-03-05	329.483	2.51783	329.483	2.51783				259
2201	2014-11-21	DOM	F	1	post-release	2013-08-20	2014-03-05	238.543	2.37757	238.543	2.37757				261
2213	2014-11-24	DOM	F	1	post-release	2013-08-20	2014-03-05	341.49	2.53338	341.49	2.53338				264
2224	2014-11-25	DOM	F	1	post-release	2013-08-20	2014-03-05	175.766	2.24494	175.766	2.24494				265
2229	2014-11-26	DOM	F	1	post-release	2013-08-20	2014-03-05	247.044	2.39277	247.044	2.39277				266
2247	2014-11-30	DOM	F	1	post-release	2013-08-20	2014-03-05	203.172	2.30786	203.172	2.30786				270
2419	2014-12-17	DOM	F	1	post-release	2013-08-20	2014-03-05	281.203	2.44902	281.203	2.44902				287
2371	2014-12-18	DOM	F	1	post-release	2013-08-20	2014-03-05	573.734	2.75871	573.734	2.75871				288
2447	2015-01-13	DOM	F	1	post-release	2013-08-20	2014-03-05	334.121	2.5239	334.121	2.5239				314
2594	2015-01-20	DOM	F	1	post-release	2013-08-20	2014-03-05	365.962	2.56344	365.962	2.56344				321
2652	2015-01-28	DOM	F	1	post-release	2013-08-20	2014-03-05	267.859	2.42791	267.859	2.42791				329
2664	2015-01-29	DOM	F	1	post-release	2013-08-20	2014-03-05	234.43	2.37001	234.43	2.37001				330
2691	2015-01-31	DOM	F	1	post-release	2013-08-20	2014-03-05	198.65	2.29809	198.65	2.29809				332
2709	2015-02-01	DOM	F	1	post-release	2013-08-20	2014-03-05	450.576	2.65377	450.576	2.65377				333
2737	2015-02-04	DOM	F	1	post-release	2013-08-20	2014-03-05	221.342	2.34506	221.342	2.34506				336
2745	2015-02-07	DOM	F	1	post-release	2013-08-20	2014-03-05	365.326	2.56268	365.326	2.56268				339
2771	2015-02-10	DOM	F	1	post-release	2013-08-20	2014-03-05	337.774	2.52863	337.774	2.52863				342
2799	2015-02-14	DOM	F	1	post-release	2013-08-20	2014-03-05	428.196	2.63164	428.196	2.63164				346
2821	2015-02-17	DOM	F	1	post-release	2013-08-20	2014-03-05	229.531	2.36084	229.531	2.36084				349
2831	2015-02-19	DOM	F	1	post-release	2013-08-20	2014-03-05	78.6576	1.89574	78.6576	1.89574				351
2837	2015-02-20	DOM	F	1	post-release	2013-08-20	2014-03-05	153.012	2.18473	153.012	2.18473				352
2847	2015-02-23	DOM	F	1	post-release	2013-08-20	2014-03-05	155.99	2.1931	155.99	2.1931				355
2893	2015-03-02	DOM	F	1	post-release	2013-08-20	2014-03-05	179.117	2.25314	179.117	2.25314				362
2672	2015-01-29	EGO	M	3	post-release	2014-12-02	2015-01-28	170.93	2.23282	170.93	2.23282				1
2711	2015-02-02	EGO	M	3	post-release	2014-12-02	2015-01-28	227.246	2.3565	227.246	2.3565				5
2721	2015-02-03	EGO	M	3	post-release	2014-12-02	2015-01-28	97.1304	1.98736	97.1304	1.98736				6
2731	2015-02-04	EGO	M	3	post-release	2014-12-02	2015-01-28	174.36	2.24145	174.36	2.24145				7
2751	2015-02-07	EGO	M	3	post-release	2014-12-02	2015-01-28	252.6	2.40243	252.6	2.40243				10
2763	2015-02-08	EGO	M	3	post-release	2014-12-02	2015-01-28	154.373	2.18857	154.373	2.18857				11
2787	2015-02-13	EGO	M	3	post-release	2014-12-02	2015-01-28	184.57	2.26616	184.57	2.26616				16
2797	2015-02-14	EGO	M	3	post-release	2014-12-02	2015-01-28	246.233	2.39135	246.233	2.39135				17
2805	2015-02-15	EGO	M	3	post-release	2014-12-02	2015-01-28	284.796	2.45453	284.796	2.45453				18
2845	2015-02-22	EGO	M	3	post-release	2014-12-02	2015-01-28	150.588	2.17779	150.588	2.17779				25
1097	2014-03-19	GAG	M	2	post-release	2014-02-19	2014-12-03	328.045	2.51593	328.045	2.51593		28	-259
1141	2014-04-02	GAG	M	2	post-release	2014-02-19	2014-12-03	183.466	2.26355	183.466	2.26355		42	-245
1085	2014-03-17	GAY	M	2	post-release	2014-02-19	2014-03-12	329.978	2.51849	329.978	2.51849				5
1109	2014-03-21	GAY	M	2	post-release	2014-02-19	2014-03-12	610.344	2.78557	610.344	2.78557				9
1123	2014-03-23	GAY	M	2	post-release	2014-02-19	2014-03-12	1665.93	3.22166	1665.93	3.22166				11
1155	2014-04-04	GAY	M	2	post-release	2014-02-19	2014-03-12	782.383	2.89342	782.383	2.89342				23
1163	2014-04-05	GAY	M	2	post-release	2014-02-19	2014-03-12	237.868	2.37634	237.868	2.37634				24
1169	2014-04-07	GAY	M	2	post-release	2014-02-19	2014-03-12	1408.4	3.14873	1408.4	3.14873				26
1181	2014-04-09	GAY	M	2	post-release	2014-02-19	2014-03-12	390.137	2.59122	390.137	2.59122				28
1195	2014-04-12	GAY	M	2	post-release	2014-02-19	2014-03-12	347.422	2.54086	347.422	2.54086				31
1211	2014-04-16	GAY	M	2	post-release	2014-02-19	2014-03-12	435.706	2.63919	435.706	2.63919				35
1213	2014-04-17	GAY	M	2	post-release	2014-02-19	2014-03-12	319.615	2.50463	319.615	2.50463				36
1241	2014-04-24	GAY	M	2	post-release	2014-02-19	2014-03-12	333.067	2.52253	333.067	2.52253				43
1249	2014-04-26	GAY	M	2	post-release	2014-02-19	2014-03-12	1156.79	3.06325	1156.79	3.06325				45
1259	2014-04-27	GAY	M	2	post-release	2014-02-19	2014-03-12	819.749	2.91368	819.749	2.91368				46
1265	2014-04-28	GAY	M	2	post-release	2014-02-19	2014-03-12	459.127	2.66193	459.127	2.66193				47
1267	2014-04-30	GAY	M	2	post-release	2014-02-19	2014-03-12	146.004	2.16436	146.004	2.16436				49
1273	2014-05-19	GAY	M	2	post-release	2014-02-19	2014-03-12	482.158	2.68319	482.158	2.68319				68
1279	2014-05-20	GAY	M	2	post-release	2014-02-19	2014-03-12	281.642	2.4497	281.642	2.4497				69
1291	2014-05-22	GAY	M	2	post-release	2014-02-19	2014-03-12	405.036	2.60749	405.036	2.60749				71
1301	2014-05-24	GAY	M	2	post-release	2014-02-19	2014-03-12	328.997	2.51719	328.997	2.51719				73
1321	2014-05-29	GAY	M	2	post-release	2014-02-19	2014-03-12	457.682	2.66056	457.682	2.66056				78
1333	2014-06-01	GAY	M	2	post-release	2014-02-19	2014-03-12	623.644	2.79494	623.644	2.79494				81
1343	2014-06-03	GAY	M	2	post-release	2014-02-19	2014-03-12	232.205	2.36587	232.205	2.36587				83
1347	2014-06-05	GAY	M	2	post-release	2014-02-19	2014-03-12	128.832	2.11002	128.832	2.11002				85
1355	2014-06-07	GAY	M	2	post-release	2014-02-19	2014-03-12	158.808	2.20087	158.808	2.20087				87
1365	2014-06-08	GAY	M	2	post-release	2014-02-19	2014-03-12	227.285	2.35657	227.285	2.35657				88
1377	2014-06-10	GAY	M	2	post-release	2014-02-19	2014-03-12	154.032	2.18761	154.032	2.18761				90
1389	2014-06-11	GAY	M	2	post-release	2014-02-19	2014-03-12	139.06	2.1432	139.06	2.1432				91
1411	2014-06-16	GAY	M	2	post-release	2014-02-19	2014-03-12	251.354	2.40029	251.354	2.40029				96
1429	2014-06-24	GAY	M	2	post-release	2014-02-19	2014-03-12	316.15	2.49989	316.15	2.49989				104
1443	2014-06-30	GAY	M	2	post-release	2014-02-19	2014-03-12	578.426	2.76225	578.426	2.76225				110
1457	2014-07-05	GAY	M	2	post-release	2014-02-19	2014-03-12	525.034	2.72019	525.034	2.72019				115
1463	2014-07-06	GAY	M	2	post-release	2014-02-19	2014-03-12	617.448	2.7906	617.448	2.7906				116
1031	2014-03-05	GEO	F	1	post-release	2013-08-20	2014-03-05	496.891	2.69626	496.891	2.69626				0
1053	2014-03-09	GEO	F	1	post-release	2013-08-20	2014-03-05	858.648	2.93382	858.648	2.93382				4
2885	2015-02-28	KEN	F	3	post-release	2014-12-02	2015-02-20	294.998	2.46982	294.998	2.46982				8
2895	2015-03-02	KEN	F	3	post-release	2014-12-02	2015-02-20	223.162	2.34862	223.162	2.34862				10
2699	2015-02-01	KEN	F	3	post-release	2014-12-02	2015-02-20	380.849	2.58075	380.849	2.58075		61	-19
2725	2015-02-03	KEN	F	3	post-release	2014-12-02	2015-02-20	93.7728	1.97208	93.7728	1.97208		63	-17
1049	2014-03-08	KM	M	1	post-release	2013-08-20	2014-03-05	916.036	2.96191	916.036	2.96191				3
1063	2014-03-10	KM	M	1	post-release	2013-08-20	2014-03-05	2254.25	3.353	2254.25	3.353				5
1073	2014-03-12	KM	M	1	post-release	2013-08-20	2014-03-05	927.831	2.96747	927.831	2.96747				7
1077	2014-03-14	KM	M	1	post-release	2013-08-20	2014-03-05	622.81	2.79436	622.81	2.79436				9
1081	2014-03-16	KM	M	1	post-release	2013-08-20	2014-03-05	503.108	2.70166	503.108	2.70166				11
1099	2014-03-19	KM	M	1	post-release	2013-08-20	2014-03-05	504.601	2.70295	504.601	2.70295				14
1115	2014-03-21	KM	M	1	post-release	2013-08-20	2014-03-05	961.069	2.98275	961.069	2.98275				16
1143	2014-04-02	KM	M	1	post-release	2013-08-20	2014-03-05	307.171	2.48738	307.171	2.48738				28
1153	2014-04-04	KM	M	1	post-release	2013-08-20	2014-03-05	751.58	2.87598	751.58	2.87598				30
1157	2014-04-05	KM	M	1	post-release	2013-08-20	2014-03-05	489.363	2.68963	489.363	2.68963				31
1179	2014-04-09	KM	M	1	post-release	2013-08-20	2014-03-05	457.885	2.66076	457.885	2.66076				35
1199	2014-04-13	KM	M	1	post-release	2013-08-20	2014-03-05	309.594	2.49079	309.594	2.49079				39
1269	2014-04-18	KM	M	1	post-release	2013-08-20	2014-03-05	916.352	2.96206	916.352	2.96206				44
1233	2014-04-23	KM	M	1	post-release	2013-08-20	2014-03-05	304.918	2.48418	304.918	2.48418				49
1237	2014-04-24	KM	M	1	post-release	2013-08-20	2014-03-05	265.75	2.42447	265.75	2.42447				50
1245	2014-04-25	KM	M	1	post-release	2013-08-20	2014-03-05	818.158	2.91284	818.158	2.91284				51
1253	2014-04-26	KM	M	1	post-release	2013-08-20	2014-03-05	186.228	2.27004	186.228	2.27004				52
1309	2014-04-29	KM	M	1	post-release	2013-08-20	2014-03-05	995.325	2.99796	995.325	2.99796				55
1281	2014-05-20	KM	M	1	post-release	2013-08-20	2014-03-05	540.425	2.73274	540.425	2.73274				76
1285	2014-05-22	KM	M	1	post-release	2013-08-20	2014-03-05	1087.31	3.03635	1087.31	3.03635				78
1303	2014-05-24	KM	M	1	post-release	2013-08-20	2014-03-05	751.447	2.8759	751.447	2.8759				80
1307	2014-05-26	KM	M	1	post-release	2013-08-20	2014-03-05	803.36	2.90491	803.36	2.90491				82
1331	2014-06-01	KM	M	1	post-release	2013-08-20	2014-03-05	1078.52	3.03283	1078.52	3.03283				88
1345	2014-06-04	KM	M	1	post-release	2013-08-20	2014-03-05	609.995	2.78533	609.995	2.78533				91
1351	2014-06-07	KM	M	1	post-release	2013-08-20	2014-03-05	844.933	2.92682	844.933	2.92682				94
1371	2014-06-08	KM	M	1	post-release	2013-08-20	2014-03-05	913.773	2.96084	913.773	2.96084				95
1375	2014-06-09	KM	M	1	post-release	2013-08-20	2014-03-05	1987.39	3.29828	1987.39	3.29828				96
1381	2014-06-10	KM	M	1	post-release	2013-08-20	2014-03-05	1369.32	3.1365	1369.32	3.1365				97
1393	2014-06-11	KM	M	1	post-release	2013-08-20	2014-03-05	1426.04	3.15413	1426.04	3.15413				98
1417	2014-06-20	KM	M	1	post-release	2013-08-20	2014-03-05	1363.9	3.13478	1363.9	3.13478				107
1431	2014-06-24	KM	M	1	post-release	2013-08-20	2014-03-05	1292.54	3.11144	1292.54	3.11144				111
1437	2014-06-28	KM	M	1	post-release	2013-08-20	2014-03-05	464.185	2.66669	464.185	2.66669				115
1469	2014-07-07	KM	M	1	post-release	2013-08-20	2014-03-05	711.669	2.85228	711.669	2.85228				124
1493	2014-07-11	KM	M	1	post-release	2013-08-20	2014-03-05	594.455	2.77412	594.455	2.77412				128
1505	2014-07-13	KM	M	1	post-release	2013-08-20	2014-03-05	635.245	2.80294	635.245	2.80294				130
1557	2014-07-16	KM	M	1	post-release	2013-08-20	2014-03-05	763.854	2.88301	763.854	2.88301				133
1561	2014-07-17	KM	M	1	post-release	2013-08-20	2014-03-05	770.491	2.88677	770.491	2.88677				134
1579	2014-07-18	KM	M	1	post-release	2013-08-20	2014-03-05	461.41	2.66409	461.41	2.66409				135
1589	2014-07-19	KM	M	1	post-release	2013-08-20	2014-03-05	981.819	2.99203	981.819	2.99203				136
1599	2014-07-21	KM	M	1	post-release	2013-08-20	2014-03-05	798.389	2.90221	798.389	2.90221				138
1619	2014-07-26	KM	M	1	post-release	2013-08-20	2014-03-05	806.585	2.90665	806.585	2.90665				143
1647	2014-07-30	KM	M	1	post-release	2013-08-20	2014-03-05	425.413	2.62881	425.413	2.62881				147
1655	2014-07-31	KM	M	1	post-release	2013-08-20	2014-03-05	412.229	2.61514	412.229	2.61514				148
1661	2014-08-01	KM	M	1	post-release	2013-08-20	2014-03-05	605.797	2.78233	605.797	2.78233				149
1697	2014-08-04	KM	M	1	post-release	2013-08-20	2014-03-05	427.375	2.63081	427.375	2.63081				152
1701	2014-08-11	KM	M	1	post-release	2013-08-20	2014-03-05	912.73	2.96034	912.73	2.96034				159
1714	2014-08-14	KM	M	1	post-release	2013-08-20	2014-03-05	620.921	2.79304	620.921	2.79304				162
1715	2014-08-15	KM	M	1	post-release	2013-08-20	2014-03-05	714.026	2.85371	714.026	2.85371				163
1719	2014-08-17	KM	M	1	post-release	2013-08-20	2014-03-05	345.698	2.5387	345.698	2.5387				165
1751	2014-08-21	KM	M	1	post-release	2013-08-20	2014-03-05	732.794	2.86498	732.794	2.86498				169
1761	2014-08-25	KM	M	1	post-release	2013-08-20	2014-03-05	324.398	2.51108	324.398	2.51108				173
1777	2014-09-01	KM	M	1	post-release	2013-08-20	2014-03-05	322.726	2.50883	322.726	2.50883				180
1789	2014-09-03	KM	M	1	post-release	2013-08-20	2014-03-05	373.387	2.57216	373.387	2.57216				182
1803	2014-09-05	KM	M	1	post-release	2013-08-20	2014-03-05	242.614	2.38492	242.614	2.38492				184
1930	2014-09-22	KM	M	1	post-release	2013-08-20	2014-03-05	2095.32	3.32125	2095.32	3.32125				201
1934	2014-09-26	KM	M	1	post-release	2013-08-20	2014-03-05	1038.39	3.01636	1038.39	3.01636				205
1948	2014-09-28	KM	M	1	post-release	2013-08-20	2014-03-05	351.686	2.54616	351.686	2.54616				207
1938	2014-09-29	KM	M	1	post-release	2013-08-20	2014-03-05	826.514	2.91725	826.514	2.91725				208
2093	2014-10-01	KM	M	1	post-release	2013-08-20	2014-03-05	1145.81	3.05911	1145.81	3.05911				210
1976	2014-10-07	KM	M	1	post-release	2013-08-20	2014-03-05	624.161	2.7953	624.161	2.7953				216
1990	2014-10-12	KM	M	1	post-release	2013-08-20	2014-03-05	587.347	2.76889	587.347	2.76889				221
2000	2014-10-14	KM	M	1	post-release	2013-08-20	2014-03-05	987.684	2.99462	987.684	2.99462				223
2002	2014-10-15	KM	M	1	post-release	2013-08-20	2014-03-05	532.092	2.72599	532.092	2.72599				224
2019	2014-10-17	KM	M	1	post-release	2013-08-20	2014-03-05	565.286	2.75227	565.286	2.75227				226
2025	2014-10-18	KM	M	1	post-release	2013-08-20	2014-03-05	289.805	2.46211	289.805	2.46211				227
2029	2014-10-19	KM	M	1	post-release	2013-08-20	2014-03-05	251.892	2.40121	251.892	2.40121				228
2051	2014-10-24	KM	M	1	post-release	2013-08-20	2014-03-05	372.103	2.57066	372.103	2.57066				233
2063	2014-10-26	KM	M	1	post-release	2013-08-20	2014-03-05	282.523	2.45105	282.523	2.45105				235
2077	2014-10-29	KM	M	1	post-release	2013-08-20	2014-03-05	1367.99	3.13608	1367.99	3.13608				238
2081	2014-10-30	KM	M	1	post-release	2013-08-20	2014-03-05	1265.58	3.10229	1265.58	3.10229				239
2125	2014-11-14	KM	M	1	post-release	2013-08-20	2014-03-05	2842.77	3.45374	2842.77	3.45374				254
2137	2014-11-15	KM	M	1	post-release	2013-08-20	2014-03-05	1203.23	3.08035	1203.23	3.08035				255
2163	2014-11-17	KM	M	1	post-release	2013-08-20	2014-03-05	960.631	2.98256	960.631	2.98256				257
2173	2014-11-18	KM	M	1	post-release	2013-08-20	2014-03-05	657.79	2.81809	657.79	2.81809				258
2187	2014-11-20	KM	M	1	post-release	2013-08-20	2014-03-05	920.688	2.96411	920.688	2.96411				260
2227	2014-11-26	KM	M	1	post-release	2013-08-20	2014-03-05	543.394	2.73511	543.394	2.73511				266
2255	2014-12-01	KM	M	1	post-release	2013-08-20	2014-03-05	1863.89	3.27042	1863.89	3.27042				271
2259	2014-12-02	KM	M	1	post-release	2013-08-20	2014-03-05	1738.63	3.24021	1738.63	3.24021				272
2302	2014-12-06	KM	M	1	post-release	2013-08-20	2014-03-05	274.982	2.4393	274.982	2.4393				276
2297	2014-12-06	KM	M	1	post-release	2013-08-20	2014-03-05								276
2425	2014-12-17	KM	M	1	post-release	2013-08-20	2014-03-05	477.994	2.67942	477.994	2.67942				287
2383	2014-12-19	KM	M	1	post-release	2013-08-20	2014-03-05	638.184	2.80495	638.184	2.80495				289
2411	2014-12-28	KM	M	1	post-release	2013-08-20	2014-03-05	570.574	2.75631	570.574	2.75631				298
2427	2015-01-10	KM	M	1	post-release	2013-08-20	2014-03-05	481.825	2.68289	481.825	2.68289				311
2572	2015-01-18	KM	M	1	post-release	2013-08-20	2014-03-05	420.761	2.62404	420.761	2.62404				319
2602	2015-01-21	KM	M	1	post-release	2013-08-20	2014-03-05	808.519	2.90769	808.519	2.90769				322
2618	2015-01-24	KM	M	1	post-release	2013-08-20	2014-03-05	369.756	2.56792	369.756	2.56792				325
2626	2015-01-25	KM	M	1	post-release	2013-08-20	2014-03-05	265.999	2.42488	265.999	2.42488				326
2638	2015-01-26	KM	M	1	post-release	2013-08-20	2014-03-05	384.538	2.58494	384.538	2.58494				327
2670	2015-01-29	KM	M	1	post-release	2013-08-20	2014-03-05	838.968	2.92375	838.968	2.92375				330
2680	2015-01-30	KM	M	1	post-release	2013-08-20	2014-03-05	629.501	2.799	629.501	2.799				331
2703	2015-02-01	KM	M	1	post-release	2013-08-20	2014-03-05	387.324	2.58807	387.324	2.58807				333
2719	2015-02-02	KM	M	1	post-release	2013-08-20	2014-03-05	514.212	2.71114	514.212	2.71114				334
2743	2015-02-06	KM	M	1	post-release	2013-08-20	2014-03-05	589.267	2.77031	589.267	2.77031				338
2749	2015-02-07	KM	M	1	post-release	2013-08-20	2014-03-05	302.177	2.48026	302.177	2.48026				339
2759	2015-02-08	KM	M	1	post-release	2013-08-20	2014-03-05	256.486	2.40906	256.486	2.40906				340
2775	2015-02-11	KM	M	1	post-release	2013-08-20	2014-03-05	711.108	2.85194	711.108	2.85194				343
2789	2015-02-13	KM	M	1	post-release	2013-08-20	2014-03-05	536.875	2.72987	536.875	2.72987				345
2807	2015-02-16	KM	M	1	post-release	2013-08-20	2014-03-05	260.266	2.41542	260.266	2.41542				348
2813	2015-02-17	KM	M	1	post-release	2013-08-20	2014-03-05	514.212	2.71114	514.212	2.71114				349
2853	2015-02-23	KM	M	1	post-release	2013-08-20	2014-03-05	281.712	2.44981	281.712	2.44981				355
2867	2015-02-25	KM	M	1	post-release	2013-08-20	2014-03-05	495.413	2.69497	495.413	2.69497				357
2877	2015-02-26	KM	M	1	post-release	2013-08-20	2014-03-05	314.988	2.49829	314.988	2.49829				358
2883	2015-02-28	KM	M	1	post-release	2013-08-20	2014-03-05	518.856	2.71505	518.856	2.71505				360
2897	2015-03-02	KM	M	1	post-release	2013-08-20	2014-03-05	514.49	2.71138	514.49	2.71138				362
1101	2014-03-20	MAD	M	1	post-release	2013-08-20	2014-03-05	706.485	2.8491	706.485	2.8491				15
1113	2014-03-21	MAD	M	1	post-release	2013-08-20	2014-03-05	836.827	2.92264	836.827	2.92264				16
1161	2014-04-05	MAD	M	1	post-release	2013-08-20	2014-03-05	397.654	2.59951	397.654	2.59951				31
1177	2014-04-09	MAD	M	1	post-release	2013-08-20	2014-03-05	523.841	2.7192	523.841	2.7192				35
1193	2014-04-12	MAD	M	1	post-release	2013-08-20	2014-03-05	243.001	2.38561	243.001	2.38561				38
1205	2014-04-15	MAD	M	1	post-release	2013-08-20	2014-03-05	334.973	2.52501	334.973	2.52501				41
1225	2014-04-21	MAD	M	1	post-release	2013-08-20	2014-03-05	619.817	2.79226	619.817	2.79226				47
1255	2014-04-26	MAD	M	1	post-release	2013-08-20	2014-03-05	705.965	2.84878	705.965	2.84878				52
1263	2014-04-27	MAD	M	1	post-release	2013-08-20	2014-03-05	440.87	2.64431	440.87	2.64431				53
1289	2014-05-22	MAD	M	1	post-release	2013-08-20	2014-03-05	348.305	2.54196	348.305	2.54196				78
1327	2014-05-30	MAD	M	1	post-release	2013-08-20	2014-03-05	450.405	2.6536	450.405	2.6536				86
1391	2014-06-11	MAD	M	1	post-release	2013-08-20	2014-03-05	848.475	2.92864	848.475	2.92864				98
1395	2014-06-12	MAD	M	1	post-release	2013-08-20	2014-03-05	584.23	2.76658	584.23	2.76658				99
1403	2014-06-14	MAD	M	1	post-release	2013-08-20	2014-03-05	563.45	2.75086	563.45	2.75086				101
1407	2014-06-16	MAD	M	1	post-release	2013-08-20	2014-03-05	835.13	2.92175	835.13	2.92175				103
1413	2014-06-19	MAD	M	1	post-release	2013-08-20	2014-03-05	468.924	2.6711	468.924	2.6711				106
1425	2014-06-22	MAD	M	1	post-release	2013-08-20	2014-03-05	217.175	2.33681	217.175	2.33681				109
1451	2014-07-05	MAD	M	1	post-release	2013-08-20	2014-03-05	1712.31	3.23358	1712.31	3.23358				122
1465	2014-07-07	MAD	M	1	post-release	2013-08-20	2014-03-05	478.212	2.67962	478.212	2.67962				124
1491	2014-07-10	MAD	M	1	post-release	2013-08-20	2014-03-05	316.585	2.50049	316.585	2.50049				127
1503	2014-07-12	MAD	M	1	post-release	2013-08-20	2014-03-05	654.88	2.81616	654.88	2.81616				129
1513	2014-07-13	MAD	M	1	post-release	2013-08-20	2014-03-05	417.03	2.62017	417.03	2.62017				130
1563	2014-07-17	MAD	M	1	post-release	2013-08-20	2014-03-05	666.675	2.82391	666.675	2.82391				134
1587	2014-07-19	MAD	M	1	post-release	2013-08-20	2014-03-05	239.21	2.37878	239.21	2.37878				136
1607	2014-07-22	MAD	M	1	post-release	2013-08-20	2014-03-05	483.84	2.6847	483.84	2.6847				139
1609	2014-07-22	MAD	M	1	post-release	2013-08-20	2014-03-05								139
1623	2014-07-26	MAD	M	1	post-release	2013-08-20	2014-03-05	829.426	2.91878	829.426	2.91878				143
1637	2014-07-28	MAD	M	1	post-release	2013-08-20	2014-03-05	576.86	2.76107	576.86	2.76107				145
1645	2014-07-30	MAD	M	1	post-release	2013-08-20	2014-03-05	340.025	2.53151	340.025	2.53151				147
1699	2014-08-04	MAD	M	1	post-release	2013-08-20	2014-03-05	282.077	2.45037	282.077	2.45037				152
1683	2014-08-05	MAD	M	1	post-release	2013-08-20	2014-03-05	198.962	2.29877	198.962	2.29877				153
1693	2014-08-09	MAD	M	1	post-release	2013-08-20	2014-03-05	312.754	2.4952	312.754	2.4952				157
1727	2014-08-12	MAD	M	1	post-release	2013-08-20	2014-03-05	398.246	2.60015	398.246	2.60015				160
1705	2014-08-13	MAD	M	1	post-release	2013-08-20	2014-03-05	408.01	2.61067	408.01	2.61067				161
1745	2014-08-17	MAD	M	1	post-release	2013-08-20	2014-03-05	314.952	2.49824	314.952	2.49824				165
1721	2014-08-18	MAD	M	1	post-release	2013-08-20	2014-03-05	177.619	2.24949	177.619	2.24949				166
1747	2014-08-21	MAD	M	1	post-release	2013-08-20	2014-03-05	211.214	2.32472	211.214	2.32472				169
1755	2014-08-22	MAD	M	1	post-release	2013-08-20	2014-03-05	437.177	2.64066	437.177	2.64066				170
1759	2014-08-24	MAD	M	1	post-release	2013-08-20	2014-03-05	597.857	2.7766	597.857	2.7766				172
1763	2014-08-25	MAD	M	1	post-release	2013-08-20	2014-03-05	331.608	2.52062	331.608	2.52062				173
1783	2014-09-02	MAD	M	1	post-release	2013-08-20	2014-03-05	424.013	2.62738	424.013	2.62738				181
1801	2014-09-05	MAD	M	1	post-release	2013-08-20	2014-03-05	210.677	2.32362	210.677	2.32362				184
1809	2014-09-06	MAD	M	1	post-release	2013-08-20	2014-03-05	575.467	2.76002	575.467	2.76002				185
1942	2014-09-28	MAD	M	1	post-release	2013-08-20	2014-03-05	521.738	2.71745	521.738	2.71745				207
1966	2014-10-06	MAD	M	1	post-release	2013-08-20	2014-03-05	690.958	2.83945	690.958	2.83945				215
1974	2014-10-07	MAD	M	1	post-release	2013-08-20	2014-03-05	900.348	2.95441	900.348	2.95441				216
1978	2014-10-10	MAD	M	1	post-release	2013-08-20	2014-03-05	852.936	2.93092	852.936	2.93092				219
1996	2014-10-12	MAD	M	1	post-release	2013-08-20	2014-03-05	541.747	2.7338	541.747	2.7338				221
2017	2014-10-17	MAD	M	1	post-release	2013-08-20	2014-03-05	576.396	2.76072	576.396	2.76072				226
2021	2014-10-18	MAD	M	1	post-release	2013-08-20	2014-03-05	193.039	2.28565	193.039	2.28565				227
2043	2014-10-21	MAD	M	1	post-release	2013-08-20	2014-03-05	425.352	2.62875	425.352	2.62875				230
2067	2014-10-27	MAD	M	1	post-release	2013-08-20	2014-03-05	318.305	2.50284	318.305	2.50284				236
2085	2014-10-30	MAD	M	1	post-release	2013-08-20	2014-03-05	1070.37	3.02953	1070.37	3.02953				239
2089	2014-10-31	MAD	M	1	post-release	2013-08-20	2014-03-05	406.74	2.60932	406.74	2.60932				240
2101	2014-11-02	MAD	M	1	post-release	2013-08-20	2014-03-05	2053.61	3.31252	2053.61	3.31252				242
2111	2014-11-03	MAD	M	1	post-release	2013-08-20	2014-03-05	1165.22	3.06641	1165.22	3.06641				243
2123	2014-11-14	MAD	M	1	post-release	2013-08-20	2014-03-05	1307.78	3.11654	1307.78	3.11654				254
2135	2014-11-15	MAD	M	1	post-release	2013-08-20	2014-03-05	627.9	2.79789	627.9	2.79789				255
2157	2014-11-17	MAD	M	1	post-release	2013-08-20	2014-03-05	286.858	2.45767	286.858	2.45767				257
2239	2014-11-27	MAD	M	1	post-release	2013-08-20	2014-03-05	785.424	2.8951	785.424	2.8951				267
2243	2014-11-28	MAD	M	1	post-release	2013-08-20	2014-03-05	700.973	2.8457	700.973	2.8457				268
2295	2014-12-06	MAD	M	1	post-release	2013-08-20	2014-03-05	485.179	2.6859	485.179	2.6859				276
2313	2014-12-08	MAD	M	1	post-release	2013-08-20	2014-03-05	423.626	2.62698	423.626	2.62698				278
2331	2014-12-14	MAD	M	1	post-release	2013-08-20	2014-03-05	444.293	2.64767	444.293	2.64767				284
2353	2014-12-15	MAD	M	1	post-release	2013-08-20	2014-03-05	208.39	2.31888	208.39	2.31888				285
2415	2014-12-17	MAD	M	1	post-release	2013-08-20	2014-03-05	362.126	2.55886	362.126	2.55886				287
2391	2014-12-20	MAD	M	1	post-release	2013-08-20	2014-03-05	500.642	2.69953	500.642	2.69953				290
2431	2015-01-09	MAD	M	1	post-release	2013-08-20	2014-03-05	551.87	2.74184	551.87	2.74184				310
2445	2015-01-12	MAD	M	1	post-release	2013-08-20	2014-03-05	1021.4	3.0092	1021.4	3.0092				313
2457	2015-01-15	MAD	M	1	post-release	2013-08-20	2014-03-05	227.237	2.35648	227.237	2.35648				316
2568	2015-01-18	MAD	M	1	post-release	2013-08-20	2014-03-05	259.222	2.41367	259.222	2.41367				319
2604	2015-01-23	MAD	M	1	post-release	2013-08-20	2014-03-05	1070.02	3.02939	1070.02	3.02939				324
2620	2015-01-25	MAD	M	1	post-release	2013-08-20	2014-03-05	249.528	2.39712	249.528	2.39712				326
2656	2015-01-28	MAD	M	1	post-release	2013-08-20	2014-03-05	405.785	2.6083	405.785	2.6083				329
2707	2015-02-01	MAD	M	1	post-release	2013-08-20	2014-03-05	553.308	2.74297	553.308	2.74297				333
2769	2015-02-09	MAD	M	1	post-release	2013-08-20	2014-03-05	395.537	2.59719	395.537	2.59719				341
2777	2015-02-10	MAD	M	1	post-release	2013-08-20	2014-03-05	540.36	2.73268	540.36	2.73268				342
2795	2015-02-14	MAD	M	1	post-release	2013-08-20	2014-03-05	817.349	2.91241	817.349	2.91241				346
2815	2015-02-17	MAD	M	1	post-release	2013-08-20	2014-03-05	969.953	2.98675	969.953	2.98675				349
2828	2015-02-18	MAD	M	1	post-release	2013-08-20	2014-03-05	639.533	2.80586	639.533	2.80586				350
2829	2015-02-19	MAD	M	1	post-release	2013-08-20	2014-03-05	580.918	2.76411	580.918	2.76411				351
2839	2015-02-20	MAD	M	1	post-release	2013-08-20	2014-03-05	447.773	2.65106	447.773	2.65106				352
2849	2015-02-23	MAD	M	1	post-release	2013-08-20	2014-03-05	299.148	2.47589	299.148	2.47589				355
2859	2015-02-24	MAD	M	1	post-release	2013-08-20	2014-03-05	794.287	2.89998	794.287	2.89998				356
1093	2014-03-18	MOB	F	2	post-release	2014-02-21	2014-03-12	583.637	2.76614	583.637	2.76614				6
1107	2014-03-21	MOB	F	2	post-release	2014-02-21	2014-03-12	873.694	2.94136	873.694	2.94136				9
1145	2014-04-03	MOB	F	2	post-release	2014-02-21	2014-03-12	314.58	2.49773	314.58	2.49773				22
1189	2014-04-11	MOB	F	2	post-release	2014-02-21	2014-03-12	147.161	2.16779	147.161	2.16779				30
1287	2014-05-21	MOB	F	2	post-release	2014-02-21	2014-03-12	351.6	2.54605	351.6	2.54605				70
1299	2014-05-24	MOB	F	2	post-release	2014-02-21	2014-03-12	458.479	2.66132	458.479	2.66132				73
1305	2014-05-25	MOB	F	2	post-release	2014-02-21	2014-03-12	512.726	2.70989	512.726	2.70989				74
1317	2014-05-28	MOB	F	2	post-release	2014-02-21	2014-03-12	541.601	2.73368	541.601	2.73368				77
1335	2014-06-01	MOB	F	2	post-release	2014-02-21	2014-03-12	533.868	2.72743	533.868	2.72743				81
1369	2014-06-08	MOB	F	2	post-release	2014-02-21	2014-03-12	550.822	2.74101	550.822	2.74101				88
1373	2014-06-09	MOB	F	2	post-release	2014-02-21	2014-03-12	435.881	2.63937	435.881	2.63937				89
1441	2014-06-30	MOB	F	2	post-release	2014-02-21	2014-03-12	510.521	2.70801	510.521	2.70801				110
1553	2014-07-05	MOB	F	2	post-release	2014-02-21	2014-03-12	861.036	2.93502	861.036	2.93502				115
1509	2014-07-13	MOB	F	2	post-release	2014-02-21	2014-03-12	504.043	2.70247	504.043	2.70247				123
1545	2014-07-15	MOB	F	2	post-release	2014-02-21	2014-03-12	1400.16	3.14618	1400.16	3.14618				125
1567	2014-07-17	MOB	F	2	post-release	2014-02-21	2014-03-12	657.456	2.81787	657.456	2.81787				127
1585	2014-07-19	MOB	F	2	post-release	2014-02-21	2014-03-12	1131.45	3.05363	1131.45	3.05363				129
1603	2014-07-21	MOB	F	2	post-release	2014-02-21	2014-03-12	778.462	2.89124	778.462	2.89124				131
1633	2014-07-27	MOB	F	2	post-release	2014-02-21	2014-03-12	1456.22	3.16323	1456.22	3.16323				137
1639	2014-07-28	MOB	F	2	post-release	2014-02-21	2014-03-12	447.979	2.65126	447.979	2.65126				138
1644	2014-07-30	MOB	F	2	post-release	2014-02-21	2014-03-12								140
1663	2014-08-01	MOB	F	2	post-release	2014-02-21	2014-03-12	564.924	2.75199	564.924	2.75199				142
1711	2014-08-14	MOB	F	2	post-release	2014-02-21	2014-03-12	589.666	2.77061	589.666	2.77061				155
1743	2014-08-17	MOB	F	2	post-release	2014-02-21	2014-03-12	587.846	2.76926	587.846	2.76926				158
1793	2014-09-03	MOB	F	2	post-release	2014-02-21	2014-03-12	374.074	2.57296	374.074	2.57296				175
1805	2014-09-05	MOB	F	2	post-release	2014-02-21	2014-03-12	503.551	2.70204	503.551	2.70204				177
1811	2014-09-06	MOB	F	2	post-release	2014-02-21	2014-03-12	927.912	2.96751	927.912	2.96751				178
1944	2014-09-28	MOB	F	2	post-release	2014-02-21	2014-03-12	779.489	2.89181	779.489	2.89181				200
1952	2014-09-30	MOB	F	2	post-release	2014-02-21	2014-03-12	619.838	2.79228	619.838	2.79228				202
1964	2014-10-04	MOB	F	2	post-release	2014-02-21	2014-03-12	767.914	2.88531	767.914	2.88531				206
1984	2014-10-10	MOB	F	2	post-release	2014-02-21	2014-03-12	861.036	2.93502	861.036	2.93502				212
1998	2014-10-13	MOB	F	2	post-release	2014-02-21	2014-03-12	1132.75	3.05413	1132.75	3.05413				215
2023	2014-10-18	MOB	F	2	post-release	2014-02-21	2014-03-12	428.849	2.6323	428.849	2.6323				220
2049	2014-10-24	MOB	F	2	post-release	2014-02-21	2014-03-12	752.424	2.87646	752.424	2.87646				226
2069	2014-10-28	MOB	F	2	post-release	2014-02-21	2014-03-12	812.501	2.90982	812.501	2.90982				230
2075	2014-10-29	MOB	F	2	post-release	2014-02-21	2014-03-12	2231.98	3.34869	2231.98	3.34869				231
2091	2014-10-31	MOB	F	2	post-release	2014-02-21	2014-03-12	557.033	2.74588	557.033	2.74588				233
2117	2014-11-05	MOB	F	2	post-release	2014-02-21	2014-03-12	1184.34	3.07348	1184.34	3.07348				238
2143	2014-11-15	MOB	F	2	post-release	2014-02-21	2014-03-12	1744.51	3.24167	1744.51	3.24167				248
2145	2014-11-16	MOB	F	2	post-release	2014-02-21	2014-03-12	1233.2	3.09103	1233.2	3.09103				249
2159	2014-11-17	MOB	F	2	post-release	2014-02-21	2014-03-12	737.582	2.86781	737.582	2.86781				250
2217	2014-11-24	MOB	F	2	post-release	2014-02-21	2014-03-12	546.499	2.73759	546.499	2.73759				257
2223	2014-11-25	MOB	F	2	post-release	2014-02-21	2014-03-12	267.485	2.4273	267.485	2.4273				258
2235	2014-11-27	MOB	F	2	post-release	2014-02-21	2014-03-12	931.212	2.96905	931.212	2.96905				260
2269	2014-12-03	MOB	F	2	post-release	2014-02-21	2014-03-12	522.41	2.71801	522.41	2.71801				266
2285	2014-12-05	MOB	F	2	post-release	2014-02-21	2014-03-12	774.137	2.88882	774.137	2.88882				268
2305	2014-12-08	MOB	F	2	post-release	2014-02-21	2014-03-12	535.769	2.72898	535.769	2.72898				271
2311	2014-12-08	MOB	F	2	post-release	2014-02-21	2014-03-12								271
2317	2014-12-09	MOB	F	2	post-release	2014-02-21	2014-03-12	557.242	2.74604	557.242	2.74604				272
2562	2015-01-17	MOB	F	2	post-release	2014-02-21	2014-03-12	931.841	2.96934	931.841	2.96934				311
2608	2015-01-23	MOB	F	2	post-release	2014-02-21	2014-03-12	1132.98	3.05422	1132.98	3.05422				317
2689	2015-01-31	MOB	F	2	post-release	2014-02-21	2014-03-12	566.52	2.75322	566.52	2.75322				325
2791	2015-02-13	MOB	F	2	post-release	2014-02-21	2014-03-12	409.306	2.61205	409.306	2.61205				338
2851	2015-02-23	MOB	F	2	post-release	2014-02-21	2014-03-12	345.223	2.5381	345.223	2.5381				348
2873	2015-02-25	MOB	F	2	post-release	2014-02-21	2014-03-12	476.256	2.67784	476.256	2.67784				350
2687	2015-01-31	NZ	F	3	post-release	2014-11-13	2015-01-28	400.622	2.60274	400.622	2.60274				3
2765	2015-02-09	NZ	F	3	post-release	2014-11-13	2015-01-28	144	2.15836	144	2.15836				12
2869	2015-02-25	NZ	F	3	post-release	2014-11-13	2015-01-28	507.602	2.70552	507.602	2.70552				28
1045	2014-03-08	OB	M	1	post-release	2013-08-20	2014-03-05	1125.54	3.05136	1125.54	3.05136				3
1069	2014-03-11	OB	M	1	post-release	2013-08-20	2014-03-05	1450.62	3.16155	1450.62	3.16155				6
1089	2014-03-18	OB	M	1	post-release	2013-08-20	2014-03-05	426.943	2.63037	426.943	2.63037				13
1111	2014-03-21	OB	M	1	post-release	2013-08-20	2014-03-05	872.062	2.94055	872.062	2.94055				16
1121	2014-03-22	OB	M	1	post-release	2013-08-20	2014-03-05	1244.92	3.09514	1244.92	3.09514				17
1136	2014-03-27	OB	M	1	post-release	2013-08-20	2014-03-05	771.901	2.88756	771.901	2.88756				22
1151	2014-04-04	OB	M	1	post-release	2013-08-20	2014-03-05	661.315	2.82041	661.315	2.82041				30
1175	2014-04-08	OB	M	1	post-release	2013-08-20	2014-03-05	425.342	2.62874	425.342	2.62874				34
1191	2014-04-12	OB	M	1	post-release	2013-08-20	2014-03-05	117.37	2.06956	117.37	2.06956				38
1197	2014-04-15	OB	M	1	post-release	2013-08-20	2014-03-05	177.47	2.24913	177.47	2.24913				41
1271	2014-04-18	OB	M	1	post-release	2013-08-20	2014-03-05	952.646	2.97893	952.646	2.97893				44
1235	2014-04-23	OB	M	1	post-release	2013-08-20	2014-03-05	249.007	2.39621	249.007	2.39621				49
1251	2014-04-26	OB	M	1	post-release	2013-08-20	2014-03-05	494.669	2.69431	494.669	2.69431				52
1295	2014-05-23	OB	M	1	post-release	2013-08-20	2014-03-05	595.88	2.77516	595.88	2.77516				79
1305	2014-05-25	OB	M	1	post-release	2013-08-20	2014-03-05	526.943	2.72176	526.943	2.72176				81
1329	2014-05-31	OB	M	1	post-release	2013-08-20	2014-03-05	1025.91	3.01111	1025.91	3.01111				87
1367	2014-06-08	OB	M	1	post-release	2013-08-20	2014-03-05	778.018	2.89099	778.018	2.89099				95
1379	2014-06-10	OB	M	1	post-release	2013-08-20	2014-03-05	528.15	2.72276	528.15	2.72276				97
1387	2014-06-11	OB	M	1	post-release	2013-08-20	2014-03-05	699.11	2.84455	699.11	2.84455				98
1401	2014-06-13	OB	M	1	post-release	2013-08-20	2014-03-05	442.96	2.64636	442.96	2.64636				100
1409	2014-06-16	OB	M	1	post-release	2013-08-20	2014-03-05	499.169	2.69825	499.169	2.69825				103
1419	2014-06-20	OB	M	1	post-release	2013-08-20	2014-03-05	668.87	2.82534	668.87	2.82534				107
1433	2014-06-26	OB	M	1	post-release	2013-08-20	2014-03-05	605.635	2.78221	605.635	2.78221				113
1461	2014-07-06	OB	M	1	post-release	2013-08-20	2014-03-05	235.82	2.37258	235.82	2.37258				123
1467	2014-07-07	OB	M	1	post-release	2013-08-20	2014-03-05	564.838	2.75192	564.838	2.75192				124
1481	2014-07-08	OB	M	1	post-release	2013-08-20	2014-03-05	607.265	2.78338	607.265	2.78338				125
1495	2014-07-11	OB	M	1	post-release	2013-08-20	2014-03-05	691.236	2.83963	691.236	2.83963				128
1515	2014-07-13	OB	M	1	post-release	2013-08-20	2014-03-05	535.483	2.72875	535.483	2.72875				130
1541	2014-07-14	OB	M	1	post-release	2013-08-20	2014-03-05	586.613	2.76835	586.613	2.76835				131
1577	2014-07-17	OB	M	1	post-release	2013-08-20	2014-03-05	494.966	2.69458	494.966	2.69458				134
1625	2014-07-26	OB	M	1	post-release	2013-08-20	2014-03-05	462.996	2.66558	462.996	2.66558				143
1649	2014-07-30	OB	M	1	post-release	2013-08-20	2014-03-05	212.966	2.32831	212.966	2.32831				147
1729	2014-08-12	OB	M	1	post-release	2013-08-20	2014-03-05	364.598	2.56181	364.598	2.56181				160
1739	2014-08-17	OB	M	1	post-release	2013-08-20	2014-03-05	261.439	2.41737	261.439	2.41737				165
1785	2014-09-03	OB	M	1	post-release	2013-08-20	2014-03-05	234.539	2.37021	234.539	2.37021				182
1982	2014-10-10	OB	M	1	post-release	2013-08-20	2014-03-05	414.871	2.61791	414.871	2.61791				219
2033	2014-10-19	OB	M	1	post-release	2013-08-20	2014-03-05	93.8112	1.97225	93.8112	1.97225				228
2037	2014-10-20	OB	M	1	post-release	2013-08-20	2014-03-05	263.674	2.42107	263.674	2.42107				229
2107	2014-11-03	OB	M	1	post-release	2013-08-20	2014-03-05	397.978	2.59986	397.978	2.59986				243
2149	2014-11-16	OB	M	1	post-release	2013-08-20	2014-03-05	303.54	2.48222	303.54	2.48222				256
2205	2014-11-23	OB	M	1	post-release	2013-08-20	2014-03-05	357.221	2.55294	357.221	2.55294				263
2241	2014-11-28	OB	M	1	post-release	2013-08-20	2014-03-05	387.646	2.58843	387.646	2.58843				268
2251	2014-11-30	OB	M	1	post-release	2013-08-20	2014-03-05	429.192	2.63265	429.192	2.63265				270
2277	2014-12-04	OB	M	1	post-release	2013-08-20	2014-03-05	561.461	2.74932	561.461	2.74932				274
2365	2014-12-16	OB	M	1	post-release	2013-08-20	2014-03-05	335.254	2.52537	335.254	2.52537				286
2385	2014-12-19	OB	M	1	post-release	2013-08-20	2014-03-05	257.614	2.41097	257.614	2.41097				289
2393	2014-12-20	OB	M	1	post-release	2013-08-20	2014-03-05	217.08	2.33662	217.08	2.33662				290
2433	2015-01-09	OB	M	1	post-release	2013-08-20	2014-03-05	370.217	2.56846	370.217	2.56846				310
2449	2015-01-13	OB	M	1	post-release	2013-08-20	2014-03-05	347.81	2.54134	347.81	2.54134				314
2564	2015-01-17	OB	M	1	post-release	2013-08-20	2014-03-05	211.81	2.32595	211.81	2.32595				318
2715	2015-02-02	OB	M	1	post-release	2013-08-20	2014-03-05	223.498	2.34927	223.498	2.34927				334
2727	2015-02-03	OB	M	1	post-release	2013-08-20	2014-03-05	152.654	2.18371	152.654	2.18371				335
2761	2015-02-08	OB	M	1	post-release	2013-08-20	2014-03-05	230.098	2.36191	230.098	2.36191				340
2781	2015-02-13	OB	M	1	post-release	2013-08-20	2014-03-05	485.011	2.68575	485.011	2.68575				345
2825	2015-02-18	OB	M	1	post-release	2013-08-20	2014-03-05	318.593	2.50324	318.593	2.50324				350
2843	2015-02-22	OB	M	1	post-release	2013-08-20	2014-03-05	217.022	2.3365	217.022	2.3365				354
2741	2015-02-06	SUZ	M	3	post-release	2014-11-13	2015-01-28	236.532	2.37389	236.532	2.37389				9
2875	2015-02-26	SUZ	M	3	post-release	2014-11-13	2015-01-28	288.888	2.46073	288.888	2.46073				29
1084	2014-03-17	VDL	M	2	post-release	2014-02-21	2014-03-12	829.548	2.91884	829.548	2.91884				5
1091	2014-03-18	VDL	M	2	post-release	2014-02-21	2014-03-12	429.946	2.63341	429.946	2.63341				6
1103	2014-03-20	VDL	M	2	post-release	2014-02-21	2014-03-12	817.661	2.91257	817.661	2.91257				8
1119	2014-03-22	VDL	M	2	post-release	2014-02-21	2014-03-12	1716.3	3.23459	1716.3	3.23459				10
1125	2014-03-24	VDL	M	2	post-release	2014-02-21	2014-03-12	498.674	2.69782	498.674	2.69782				12
1137	2014-03-28	VDL	M	2	post-release	2014-02-21	2014-03-12	551.016	2.74116	551.016	2.74116				16
1149	2014-04-04	VDL	M	2	post-release	2014-02-21	2014-03-12	343.783	2.53628	343.783	2.53628				23
1185	2014-04-10	VDL	M	2	post-release	2014-02-21	2014-03-12	180.941	2.25754	180.941	2.25754				29
1187	2014-04-11	VDL	M	2	post-release	2014-02-21	2014-03-12	115.392	2.06218	115.392	2.06218				30
1201	2014-04-15	VDL	M	2	post-release	2014-02-21	2014-03-12	312.257	2.49451	312.257	2.49451				34
1209	2014-04-16	VDL	M	2	post-release	2014-02-21	2014-03-12	655.714	2.81671	655.714	2.81671				35
1215	2014-04-17	VDL	M	2	post-release	2014-02-21	2014-03-12	146.976	2.16725	146.976	2.16725				36
1219	2014-04-20	VDL	M	2	post-release	2014-02-21	2014-03-12	871.428	2.94023	871.428	2.94023				39
1223	2014-04-21	VDL	M	2	post-release	2014-02-21	2014-03-12	330.019	2.51854	330.019	2.51854				40
1227	2014-04-22	VDL	M	2	post-release	2014-02-21	2014-03-12	323.376	2.50971	323.376	2.50971				41
1239	2014-04-24	VDL	M	2	post-release	2014-02-21	2014-03-12	312.794	2.49526	312.794	2.49526				43
1243	2014-04-25	VDL	M	2	post-release	2014-02-21	2014-03-12	292.243	2.46574	292.243	2.46574				44
1313	2014-04-29	VDL	M	2	post-release	2014-02-21	2014-03-12	559.094	2.74749	559.094	2.74749				48
1297	2014-05-24	VDL	M	2	post-release	2014-02-21	2014-03-12	483.643	2.68453	483.643	2.68453				73
1311	2014-05-26	VDL	M	2	post-release	2014-02-21	2014-03-12	541.078	2.73326	541.078	2.73326				75
1323	2014-05-30	VDL	M	2	post-release	2014-02-21	2014-03-12	1385.11	3.14148	1385.11	3.14148				79
1341	2014-06-03	VDL	M	2	post-release	2014-02-21	2014-03-12	2769.99	3.44248	2769.99	3.44248				83
1363	2014-06-08	VDL	M	2	post-release	2014-02-21	2014-03-12	509.198	2.70689	509.198	2.70689				88
1397	2014-06-12	VDL	M	2	post-release	2014-02-21	2014-03-12	822.965	2.91538	822.965	2.91538				92
1405	2014-06-14	VDL	M	2	post-release	2014-02-21	2014-03-12	497.436	2.69674	497.436	2.69674				94
1415	2014-06-20	VDL	M	2	post-release	2014-02-21	2014-03-12	408.72	2.61143	408.72	2.61143				100
1427	2014-06-23	VDL	M	2	post-release	2014-02-21	2014-03-12	462.881	2.66547	462.881	2.66547				103
1449	2014-07-04	VDL	M	2	post-release	2014-02-21	2014-03-12	650.846	2.81348	650.846	2.81348				114
1477	2014-07-07	VDL	M	2	post-release	2014-02-21	2014-03-12	518.033	2.71436	518.033	2.71436				117
1501	2014-07-12	VDL	M	2	post-release	2014-02-21	2014-03-12	732.252	2.86466	732.252	2.86466				122
1511	2014-07-13	VDL	M	2	post-release	2014-02-21	2014-03-12	264.118	2.4218	264.118	2.4218				123
1575	2014-07-17	VDL	M	2	post-release	2014-02-21	2014-03-12	2405.6	3.38122	2405.6	3.38122				127
1601	2014-07-21	VDL	M	2	post-release	2014-02-21	2014-03-12	1517.65	3.18117	1517.65	3.18117				131
1614	2014-07-23	VDL	M	2	post-release	2014-02-21	2014-03-12	937.289	2.97187	937.289	2.97187				133
1597	2014-07-28	VDL	M	2	post-release	2014-02-21	2014-03-12	404.378	2.60679	404.378	2.60679				138
1595	2014-07-29	VDL	M	2	post-release	2014-02-21	2014-03-12	623.69	2.79497	623.69	2.79497				139
1657	2014-07-31	VDL	M	2	post-release	2014-02-21	2014-03-12	616.121	2.78967	616.121	2.78967				141
1673	2014-08-03	VDL	M	2	post-release	2014-02-21	2014-03-12	376.73	2.57603	376.73	2.57603				144
1689	2014-08-08	VDL	M	2	post-release	2014-02-21	2014-03-12	320.203	2.50543	320.203	2.50543				149
1731	2014-08-13	VDL	M	2	post-release	2014-02-21	2014-03-12	328.178	2.51611	328.178	2.51611				154
1709	2014-08-14	VDL	M	2	post-release	2014-02-21	2014-03-12	330.005	2.51852	330.005	2.51852				155
1737	2014-08-17	VDL	M	2	post-release	2014-02-21	2014-03-12	537.509	2.73039	537.509	2.73039				158
1753	2014-08-22	VDL	M	2	post-release	2014-02-21	2014-03-12	211.102	2.32449	211.102	2.32449				163
1767	2014-08-23	VDL	M	2	post-release	2014-02-21	2014-03-12	276.931	2.44237	276.931	2.44237				164
1773	2014-08-31	VDL	M	2	post-release	2014-02-21	2014-03-12	80.414	1.90533	80.414	1.90533				172
1779	2014-09-01	VDL	M	2	post-release	2014-02-21	2014-03-12	502.01	2.70071	502.01	2.70071				173
1781	2014-09-02	VDL	M	2	post-release	2014-02-21	2014-03-12	289.33	2.46139	289.33	2.46139				174
1946	2014-09-28	VDL	M	2	post-release	2014-02-21	2014-03-12	319.843	2.50494	319.843	2.50494				200
1954	2014-09-30	VDL	M	2	post-release	2014-02-21	2014-03-12	347.453	2.5409	347.453	2.5409				202
1958	2014-10-02	VDL	M	2	post-release	2014-02-21	2014-03-12	396.012	2.59771	396.012	2.59771				204
1972	2014-10-07	VDL	M	2	post-release	2014-02-21	2014-03-12	491.904	2.69188	491.904	2.69188				209
1994	2014-10-12	VDL	M	2	post-release	2014-02-21	2014-03-12	267.943	2.42804	267.943	2.42804				214
2015	2014-10-17	VDL	M	2	post-release	2014-02-21	2014-03-12	149.832	2.1756	149.832	2.1756				219
2027	2014-10-19	VDL	M	2	post-release	2014-02-21	2014-03-12	156.754	2.19522	156.754	2.19522				221
2039	2014-10-20	VDL	M	2	post-release	2014-02-21	2014-03-12	155.772	2.19249	155.772	2.19249				222
2045	2014-10-21	VDL	M	2	post-release	2014-02-21	2014-03-12	508.613	2.70639	508.613	2.70639				223
2071	2014-10-28	VDL	M	2	post-release	2014-02-21	2014-03-12	327.185	2.51479	327.185	2.51479				230
2083	2014-10-30	VDL	M	2	post-release	2014-02-21	2014-03-12	445.622	2.64897	445.622	2.64897				232
2105	2014-11-03	VDL	M	2	post-release	2014-02-21	2014-03-12	1248.3	3.09632	1248.3	3.09632				236
2115	2014-11-04	VDL	M	2	post-release	2014-02-21	2014-03-12	1605.45	3.2056	1605.45	3.2056				237
2133	2014-11-14	VDL	M	2	post-release	2014-02-21	2014-03-12	393.722	2.59519	393.722	2.59519				247
2161	2014-11-17	VDL	M	2	post-release	2014-02-21	2014-03-12	263.137	2.42018	263.137	2.42018				250
2189	2014-11-20	VDL	M	2	post-release	2014-02-21	2014-03-12	355.706	2.55109	355.706	2.55109				253
2209	2014-11-23	VDL	M	2	post-release	2014-02-21	2014-03-12	205.464	2.31274	205.464	2.31274				256
2237	2014-11-27	VDL	M	2	post-release	2014-02-21	2014-03-12	290.074	2.46251	290.074	2.46251				260
2249	2014-11-30	VDL	M	2	post-release	2014-02-21	2014-03-12	199.046	2.29895	199.046	2.29895				263
2275	2014-12-03	VDL	M	2	post-release	2014-02-21	2014-03-12	319.958	2.50509	319.958	2.50509				266
2321	2014-12-12	VDL	M	2	post-release	2014-02-21	2014-03-12	225.802	2.35373	225.802	2.35373				275
2335	2014-12-13	VDL	M	2	post-release	2014-02-21	2014-03-12	232.942	2.36725	232.942	2.36725				276
2329	2014-12-14	VDL	M	2	post-release	2014-02-21	2014-03-12	162.984	2.21214	162.984	2.21214				277
2387	2014-12-19	VDL	M	2	post-release	2014-02-21	2014-03-12	346.834	2.54012	346.834	2.54012				282
2389	2014-12-20	VDL	M	2	post-release	2014-02-21	2014-03-12	244.483	2.38825	244.483	2.38825				283
2407	2014-12-21	VDL	M	2	post-release	2014-02-21	2014-03-12	173.63	2.23963	173.63	2.23963				284
2429	2015-01-09	VDL	M	2	post-release	2014-02-21	2014-03-12	260.426	2.41569	260.426	2.41569				303
2640	2015-01-26	VDL	M	2	post-release	2014-02-21	2014-03-12	210.538	2.32333	210.538	2.32333				320
2658	2015-01-28	VDL	M	2	post-release	2014-02-21	2014-03-12	146.052	2.16451	146.052	2.16451				322
2685	2015-01-31	VDL	M	2	post-release	2014-02-21	2014-03-12	354.967	2.55019	354.967	2.55019				325
2705	2015-02-01	VDL	M	2	post-release	2014-02-21	2014-03-12	252.401	2.40209	252.401	2.40209				326
2747	2015-02-07	VDL	M	2	post-release	2014-02-21	2014-03-12	116.866	2.06769	116.866	2.06769				332
2755	2015-02-08	VDL	M	2	post-release	2014-02-21	2014-03-12	258.571	2.41258	258.571	2.41258				333
2793	2015-02-14	VDL	M	2	post-release	2014-02-21	2014-03-12	181.046	2.25779	181.046	2.25779				339
2811	2015-02-16	VDL	M	2	post-release	2014-02-21	2014-03-12	234.974	2.37102	234.974	2.37102				341
2823	2015-02-18	VDL	M	2	post-release	2014-02-21	2014-03-12	201.074	2.30336	201.074	2.30336				343
2833	2015-02-19	VDL	M	2	post-release	2014-02-21	2014-03-12	620.686	2.79287	620.686	2.79287				344
2835	2015-02-20	VDL	M	2	post-release	2014-02-21	2014-03-12	375.929	2.57511	375.929	2.57511				345
2857	2015-02-24	VDL	M	2	post-release	2014-02-21	2014-03-12	211.457	2.32522	211.457	2.32522				349
2887	2015-03-02	VDL	M	2	post-release	2014-02-21	2014-03-12	156.326	2.19403	156.326	2.19403				355
2355	2014-12-15	BRK	M	3	pre-release enclosure	2014-12-02	2015-01-20	689.695	2.83866	689.695	2.83866		13	-36
2337	2014-12-13	BRK	M	3	pre-release enclosure	2014-12-02	2015-01-20	664.078	2.82222	664.078	2.82222		11	-38
2326	2014-12-12	BRK	M	3	pre-release enclosure	2014-12-02	2015-01-20	659.594	2.81928	659.594	2.81928		10	-39
2299	2014-12-07	BRK	M	3	pre-release enclosure	2014-12-02	2015-01-20	581.683	2.76469	581.683	2.76469		5	-44
2373	2014-12-18	BRK	M	3	pre-release enclosure	2014-12-02	2015-01-20	520.491	2.71641	520.491	2.71641		16	-33
2423	2014-12-17	BRK	M	3	pre-release enclosure	2014-12-02	2015-01-20	486.062	2.68669	486.062	2.68669		15	-34
2267	2014-12-03	BRK	M	3	pre-release enclosure	2014-12-02	2015-01-20	452.59	2.65571	452.59	2.65571		1	-48
2405	2014-12-21	BRK	M	3	pre-release enclosure	2014-12-02	2015-01-20	286.937	2.45779	286.937	2.45779		19	-30
378	2013-09-02	DOM	F	1	pre-release enclosure	2013-08-20	2014-03-05	4734.85	3.67531	4734.85	3.67531		13	-184
391	2013-09-04	DOM	F	1	pre-release enclosure	2013-08-20	2014-03-05	2218.44	3.34605	2218.44	3.34605		15	-182
262	2013-08-23	DOM	F	1	pre-release enclosure	2013-08-20	2014-03-05	1773.17	3.24875	1773.17	3.24875		3	-194
265	2013-08-24	DOM	F	1	pre-release enclosure	2013-08-20	2014-03-05	1708.64	3.23265	1708.64	3.23265		4	-193
274	2013-08-25	DOM	F	1	pre-release enclosure	2013-08-20	2014-03-05	1620.79	3.20973	1620.79	3.20973		5	-192
913	2014-02-19	DOM	F	1	pre-release enclosure	2013-08-20	2014-03-05	1474.62	3.16868	1474.62	3.16868		183	-14
811	2014-02-10	DOM	F	1	pre-release enclosure	2013-08-20	2014-03-05	1301.73	3.11452	1301.73	3.11452		174	-23
683	2013-12-09	DOM	F	1	pre-release enclosure	2013-08-20	2014-03-05	1219.54	3.0862	1219.54	3.0862		111	-86
675	2013-12-07	DOM	F	1	pre-release enclosure	2013-08-20	2014-03-05	1151.5	3.06126	1151.5	3.06126		109	-88
617	2013-11-05	DOM	F	1	pre-release enclosure	2013-08-20	2014-03-05	1147.89	3.0599	1147.89	3.0599		77	-120
414	2013-09-08	DOM	F	1	pre-release enclosure	2013-08-20	2014-03-05	1130.09	3.05311	1130.09	3.05311		19	-178
294	2013-08-28	DOM	F	1	pre-release enclosure	2013-08-20	2014-03-05	1108.63	3.04479	1108.63	3.04479		8	-189
604	2013-11-01	DOM	F	1	pre-release enclosure	2013-08-20	2014-03-05	1100.22	3.04148	1100.22	3.04148		73	-124
260	2013-08-22	DOM	F	1	pre-release enclosure	2013-08-20	2014-03-05	940.84	2.97352	940.84	2.97352		2	-195
592	2013-10-13	DOM	F	1	pre-release enclosure	2013-08-20	2014-03-05	925.097	2.96619	925.097	2.96619		54	-143
729	2013-12-15	DOM	F	1	pre-release enclosure	2013-08-20	2014-03-05	900.847	2.95465	900.847	2.95465		117	-80
715	2013-12-13	DOM	F	1	pre-release enclosure	2013-08-20	2014-03-05	890.969	2.94986	890.969	2.94986		115	-82
470	2013-09-21	DOM	F	1	pre-release enclosure	2013-08-20	2014-03-05	873.168	2.9411	873.168	2.9411		32	-165
586	2013-11-25	DOM	F	1	pre-release enclosure	2013-08-20	2014-03-05	803.966	2.90524	803.966	2.90524		97	-100
632	2013-11-30	DOM	F	1	pre-release enclosure	2013-08-20	2014-03-05	765.048	2.88369	765.048	2.88369		102	-95
699	2013-12-11	DOM	F	1	pre-release enclosure	2013-08-20	2014-03-05	709.238	2.85079	709.238	2.85079		113	-84
489	2013-09-22	DOM	F	1	pre-release enclosure	2013-08-20	2014-03-05	684.409	2.83532	684.409	2.83532		33	-164
629	2013-11-26	DOM	F	1	pre-release enclosure	2013-08-20	2014-03-05	668.297	2.82497	668.297	2.82497		98	-99
819	2014-02-11	DOM	F	1	pre-release enclosure	2013-08-20	2014-03-05	638.815	2.80538	638.815	2.80538		175	-22
707	2013-12-12	DOM	F	1	pre-release enclosure	2013-08-20	2014-03-05	609.499	2.78497	609.499	2.78497		114	-83
1001	2014-03-02	DOM	F	1	pre-release enclosure	2013-08-20	2014-03-05	590.244	2.77103	590.244	2.77103		194	-3
906	2014-02-18	DOM	F	1	pre-release enclosure	2013-08-20	2014-03-05	542.462	2.73437	542.462	2.73437		182	-15
641	2013-12-01	DOM	F	1	pre-release enclosure	2013-08-20	2014-03-05	534.708	2.72812	534.708	2.72812		103	-94
442	2013-09-18	DOM	F	1	pre-release enclosure	2013-08-20	2014-03-05	532.733	2.72651	532.733	2.72651		29	-168
452	2013-09-20	DOM	F	1	pre-release enclosure	2013-08-20	2014-03-05	512.182	2.70942	512.182	2.70942		31	-166
316	2013-09-01	DOM	F	1	pre-release enclosure	2013-08-20	2014-03-05	499.944	2.69892	499.944	2.69892		12	-185
770	2013-12-25	DOM	F	1	pre-release enclosure	2013-08-20	2014-03-05	492.293	2.69222	492.293	2.69222		127	-70
548	2013-11-11	DOM	F	1	pre-release enclosure	2013-08-20	2014-03-05	467.728	2.66999	467.728	2.66999		83	-114
582	2013-11-21	DOM	F	1	pre-release enclosure	2013-08-20	2014-03-05	464.855	2.66732	464.855	2.66732		93	-104
843	2014-02-12	DOM	F	1	pre-release enclosure	2013-08-20	2014-03-05	463.55	2.6661	463.55	2.6661		176	-21
450	2013-09-19	DOM	F	1	pre-release enclosure	2013-08-20	2014-03-05	402.81	2.6051	402.81	2.6051		30	-167
506	2013-09-27	DOM	F	1	pre-release enclosure	2013-08-20	2014-03-05	396.788	2.59856	396.788	2.59856		38	-159
783	2013-12-26	DOM	F	1	pre-release enclosure	2013-08-20	2014-03-05	371.88	2.5704	371.88	2.5704		128	-69
749	2013-12-22	DOM	F	1	pre-release enclosure	2013-08-20	2014-03-05	368.172	2.56605	368.172	2.56605		124	-73
849	2014-02-13	DOM	F	1	pre-release enclosure	2013-08-20	2014-03-05	365.182	2.56251	365.182	2.56251		177	-20
430	2013-09-10	DOM	F	1	pre-release enclosure	2013-08-20	2014-03-05	364.649	2.56187	364.649	2.56187		21	-176
494	2013-09-23	DOM	F	1	pre-release enclosure	2013-08-20	2014-03-05	352.178	2.54676	352.178	2.54676		34	-163
855	2014-02-14	DOM	F	1	pre-release enclosure	2013-08-20	2014-03-05	351.199	2.54555	351.199	2.54555		178	-19
1019	2014-03-04	DOM	F	1	pre-release enclosure	2013-08-20	2014-03-05	329.611	2.518	329.611	2.518		196	-1
785	2013-12-27	DOM	F	1	pre-release enclosure	2013-08-20	2014-03-05	328.603	2.51667	328.603	2.51667		129	-68
438	2013-09-17	DOM	F	1	pre-release enclosure	2013-08-20	2014-03-05	327.299	2.51494	327.299	2.51494		28	-169
886	2014-02-17	DOM	F	1	pre-release enclosure	2013-08-20	2014-03-05	306.014	2.48574	306.014	2.48574		181	-16
625	2013-11-17	DOM	F	1	pre-release enclosure	2013-08-20	2014-03-05	293.194	2.46715	293.194	2.46715		89	-108
754	2013-12-23	DOM	F	1	pre-release enclosure	2013-08-20	2014-03-05	282.701	2.45133	282.701	2.45133		125	-72
515	2013-10-02	DOM	F	1	pre-release enclosure	2013-08-20	2014-03-05	248.528	2.39538	248.528	2.39538		43	-154
985	2014-01-29	DOM	F	1	pre-release enclosure	2013-08-20	2014-03-05	226.656	2.35537	226.656	2.35537		162	-35
806	2013-12-28	DOM	F	1	pre-release enclosure	2013-08-20	2014-03-05	174.838	2.24263	174.838	2.24263		130	-67
546	2013-11-09	DOM	F	1	pre-release enclosure	2013-08-20	2014-03-05	118.172	2.07252	118.172	2.07252		81	-116
733	2013-12-19	DOM	F	1	pre-release enclosure	2013-08-20	2014-03-05	102.626	2.01126	102.626	2.01126		121	-76
568	2013-11-18	DOM	F	1	pre-release enclosure	2013-08-20	2014-03-05	98.6892	1.99427	98.6892	1.99427		90	-107
743	2013-12-20	DOM	F	1	pre-release enclosure	2013-08-20	2014-03-05	30.0576	1.47795	30.0576	1.47795		122	-75
2271	2014-12-03	EGO	M	3	pre-release enclosure	2014-12-02	2015-01-28	832.577	2.92042	832.577	2.92042		1	-56
2399	2014-12-20	EGO	M	3	pre-release enclosure	2014-12-02	2015-01-28	566.292	2.75304	566.292	2.75304		18	-39
2578	2015-01-19	EGO	M	3	pre-release enclosure	2014-12-02	2015-01-28	391.09	2.59228	391.09	2.59228		48	-9
2590	2015-01-20	EGO	M	3	pre-release enclosure	2014-12-02	2015-01-28	389.038	2.58999	389.038	2.58999		49	-8
2379	2014-12-19	EGO	M	3	pre-release enclosure	2014-12-02	2015-01-28	343.718	2.5362	343.718	2.5362		17	-40
2401	2014-12-21	EGO	M	3	pre-release enclosure	2014-12-02	2015-01-28	330.593	2.51929	330.593	2.51929		19	-38
2600	2015-01-21	EGO	M	3	pre-release enclosure	2014-12-02	2015-01-28	304.392	2.48343	304.392	2.48343		50	-7
2421	2014-12-17	EGO	M	3	pre-release enclosure	2014-12-02	2015-01-28	302.05	2.48008	302.05	2.48008		15	-42
2280	2014-12-05	EGO	M	3	pre-release enclosure	2014-12-02	2015-01-28	296.114	2.47146	296.114	2.47146		3	-54
2349	2014-12-14	EGO	M	3	pre-release enclosure	2014-12-02	2015-01-28	284.882	2.45467	284.882	2.45467		12	-45
2343	2014-12-13	EGO	M	3	pre-release enclosure	2014-12-02	2015-01-28	239.729	2.37972	239.729	2.37972		11	-46
2636	2015-01-26	EGO	M	3	pre-release enclosure	2014-12-02	2015-01-28	202.229	2.30584	202.229	2.30584		55	-2
2359	2014-12-16	EGO	M	3	pre-release enclosure	2014-12-02	2015-01-28	180.691	2.25694	180.691	2.25694		14	-43
2323	2014-12-12	EGO	M	3	pre-release enclosure	2014-12-02	2015-01-28	131.53	2.11902	131.53	2.11902		10	-47
2233	2014-11-26	GAG	M	2	pre-release enclosure	2014-02-19	2014-12-03	1182.3	3.07273	1182.3	3.07273		280	-7
1051	2014-03-09	GAG	M	2	pre-release enclosure	2014-02-19	2014-12-03	1140.99	3.05728	1140.99	3.05728		18	-269
1071	2014-03-12	GAG	M	2	pre-release enclosure	2014-02-19	2014-12-03	1022.53	3.00968	1022.53	3.00968		21	-266
2339	2014-12-13	GAG	M	2	pre-release enclosure	2014-02-19	2014-12-03	719.299	2.85691	719.299	2.85691		297	10
2676	2015-01-30	GAG	M	2	pre-release enclosure	2014-02-19	2014-12-03	713.29	2.85327	713.29	2.85327		345	58
2453	2015-01-15	GAG	M	2	pre-release enclosure	2014-02-19	2014-12-03	567.154	2.7537	567.154	2.7537		330	43
1067	2014-03-11	GAG	M	2	pre-release enclosure	2014-02-19	2014-12-03	561.626	2.74945	561.626	2.74945		20	-267
1057	2014-03-10	GAG	M	2	pre-release enclosure	2014-02-19	2014-12-03	554.902	2.74422	554.902	2.74422		19	-268
2357	2014-12-16	GAG	M	2	pre-release enclosure	2014-02-19	2014-12-03	537.454	2.73034	537.454	2.73034		300	13
2606	2015-01-23	GAG	M	2	pre-release enclosure	2014-02-19	2014-12-03	525.631	2.72068	525.631	2.72068		338	51
958	2014-02-23	GAG	M	2	pre-release enclosure	2014-02-19	2014-12-03	511.178	2.70857	511.178	2.70857		4	-283
953	2014-02-22	GAG	M	2	pre-release enclosure	2014-02-19	2014-12-03	505.565	2.70378	505.565	2.70378		3	-284
2131	2014-11-14	GAG	M	2	pre-release enclosure	2014-02-19	2014-12-03	502.601	2.70122	502.601	2.70122		268	-19
2596	2015-01-21	GAG	M	2	pre-release enclosure	2014-02-19	2014-12-03	456.931	2.65985	456.931	2.65985		336	49
1047	2014-03-08	GAG	M	2	pre-release enclosure	2014-02-19	2014-12-03	452.225	2.65535	452.225	2.65535		17	-270
966	2014-02-28	GAG	M	2	pre-release enclosure	2014-02-19	2014-12-03	446.681	2.65	446.681	2.65		9	-278
2369	2014-12-18	GAG	M	2	pre-release enclosure	2014-02-19	2014-12-03	445.171	2.64853	445.171	2.64853		302	15
2729	2015-02-04	GAG	M	2	pre-release enclosure	2014-02-19	2014-12-03	426.535	2.62995	426.535	2.62995		350	63
1025	2014-03-05	GAG	M	2	pre-release enclosure	2014-02-19	2014-12-03	420.79	2.62406	420.79	2.62406		14	-273
2315	2014-12-09	GAG	M	2	pre-release enclosure	2014-02-19	2014-12-03	399.058	2.60104	399.058	2.60104		293	6
2151	2014-11-16	GAG	M	2	pre-release enclosure	2014-02-19	2014-12-03	397.001	2.59879	397.001	2.59879		270	-17
2221	2014-11-25	GAG	M	2	pre-release enclosure	2014-02-19	2014-12-03	387.682	2.58848	387.682	2.58848		279	-8
2413	2014-12-28	GAG	M	2	pre-release enclosure	2014-02-19	2014-12-03	370.994	2.56937	370.994	2.56937		312	25
2167	2014-11-18	GAG	M	2	pre-release enclosure	2014-02-19	2014-12-03	354.607	2.54975	354.607	2.54975		272	-15
2695	2015-01-31	GAG	M	2	pre-release enclosure	2014-02-19	2014-12-03	326.813	2.5143	326.813	2.5143		346	59
2155	2014-11-17	GAG	M	2	pre-release enclosure	2014-02-19	2014-12-03	309.979	2.49133	309.979	2.49133		271	-16
2211	2014-11-23	GAG	M	2	pre-release enclosure	2014-02-19	2014-12-03	295.26	2.4702	295.26	2.4702		277	-10
2801	2015-02-14	GAG	M	2	pre-release enclosure	2014-02-19	2014-12-03	288.425	2.46003	288.425	2.46003		360	73
2193	2014-11-20	GAG	M	2	pre-release enclosure	2014-02-19	2014-12-03	284.995	2.45484	284.995	2.45484		274	-13
2179	2014-11-19	GAG	M	2	pre-release enclosure	2014-02-19	2014-12-03	270.775	2.43261	270.775	2.43261		273	-14
2654	2015-01-28	GAG	M	2	pre-release enclosure	2014-02-19	2014-12-03	171.638	2.23461	171.638	2.23461		343	56
1023	2014-03-04	GAG	M	2	pre-release enclosure	2014-02-19	2014-12-03	164.35	2.21577	164.35	2.21577		13	-274
2307	2014-12-08	GAG	M	2	pre-release enclosure	2014-02-19	2014-12-03						292	5
963	2014-02-23	GAY	M	2	pre-release enclosure	2014-02-19	2014-03-12	1145.17	3.05887	1145.17	3.05887		4	-17
1529	2014-07-14	GAY	M	2	pre-release enclosure	2014-02-19	2014-03-12	921.307	2.9644	921.307	2.9644		145	124
1055	2014-03-09	GAY	M	2	pre-release enclosure	2014-02-19	2014-03-12	834.667	2.92151	834.667	2.92151		18	-3
1037	2014-03-07	GAY	M	2	pre-release enclosure	2014-02-19	2014-03-12	698.369	2.84408	698.369	2.84408		16	-5
1061	2014-03-10	GAY	M	2	pre-release enclosure	2014-02-19	2014-03-12	663.574	2.82189	663.574	2.82189		19	-2
920	2014-02-20	GAY	M	2	pre-release enclosure	2014-02-19	2014-03-12	619.313	2.79191	619.313	2.79191		1	-20
942	2014-02-21	GAY	M	2	pre-release enclosure	2014-02-19	2014-03-12	617.102	2.79036	617.102	2.79036		2	-19
1523	2014-07-13	GAY	M	2	pre-release enclosure	2014-02-19	2014-03-12	536.023	2.72918	536.023	2.72918		144	123
1007	2014-03-03	GAY	M	2	pre-release enclosure	2014-02-19	2014-03-12	413.621	2.6166	413.621	2.6166		12	-9
375	2013-09-02	GEO	F	1	pre-release enclosure	2013-08-20	2014-03-05	1917.08	3.28264	1917.08	3.28264		13	-184
673	2013-12-07	GEO	F	1	pre-release enclosure	2013-08-20	2014-03-05	1553.66	3.19136	1553.66	3.19136		109	-88
957	2014-02-23	GEO	F	1	pre-release enclosure	2013-08-20	2014-03-05	1131.26	3.05356	1131.26	3.05356		187	-10
809	2014-02-10	GEO	F	1	pre-release enclosure	2013-08-20	2014-03-05	1122.6	3.05022	1122.6	3.05022		174	-23
291	2013-08-24	GEO	F	1	pre-release enclosure	2013-08-20	2014-03-05	1062.74	3.02643	1062.74	3.02643		4	-193
701	2013-12-11	GEO	F	1	pre-release enclosure	2013-08-20	2014-03-05	1005.93	3.00257	1005.93	3.00257		113	-84
709	2013-12-12	GEO	F	1	pre-release enclosure	2013-08-20	2014-03-05	948.602	2.97708	948.602	2.97708		114	-83
859	2014-02-15	GEO	F	1	pre-release enclosure	2013-08-20	2014-03-05	872.972	2.941	872.972	2.941		179	-18
691	2013-12-10	GEO	F	1	pre-release enclosure	2013-08-20	2014-03-05	868.699	2.93887	868.699	2.93887		112	-85
681	2013-12-09	GEO	F	1	pre-release enclosure	2013-08-20	2014-03-05	860.746	2.93487	860.746	2.93487		111	-86
272	2013-08-25	GEO	F	1	pre-release enclosure	2013-08-20	2014-03-05	848.177	2.92849	848.177	2.92849		5	-192
281	2013-08-27	GEO	F	1	pre-release enclosure	2013-08-20	2014-03-05	776.23	2.88999	776.23	2.88999		7	-190
264	2013-08-23	GEO	F	1	pre-release enclosure	2013-08-20	2014-03-05	740.546	2.86955	740.546	2.86955		3	-194
351	2013-09-03	GEO	F	1	pre-release enclosure	2013-08-20	2014-03-05	732.197	2.86463	732.197	2.86463		14	-183
302	2013-08-30	GEO	F	1	pre-release enclosure	2013-08-20	2014-03-05	711.766	2.85234	711.766	2.85234		10	-187
614	2013-11-05	GEO	F	1	pre-release enclosure	2013-08-20	2014-03-05	693.965	2.84134	693.965	2.84134		77	-120
661	2013-12-04	GEO	F	1	pre-release enclosure	2013-08-20	2014-03-05	674.443	2.82895	674.443	2.82895		106	-91
422	2013-09-10	GEO	F	1	pre-release enclosure	2013-08-20	2014-03-05	666.732	2.82395	666.732	2.82395		21	-176
496	2013-09-23	GEO	F	1	pre-release enclosure	2013-08-20	2014-03-05	632.839	2.80129	632.839	2.80129		34	-163
608	2013-11-04	GEO	F	1	pre-release enclosure	2013-08-20	2014-03-05	608.856	2.78451	608.856	2.78451		76	-121
488	2013-09-22	GEO	F	1	pre-release enclosure	2013-08-20	2014-03-05	597.058	2.77602	597.058	2.77602		33	-164
530	2013-10-02	GEO	F	1	pre-release enclosure	2013-08-20	2014-03-05	570.874	2.75654	570.874	2.75654		43	-154
434	2013-09-12	GEO	F	1	pre-release enclosure	2013-08-20	2014-03-05	550.116	2.74045	550.116	2.74045		23	-174
935	2014-02-20	GEO	F	1	pre-release enclosure	2013-08-20	2014-03-05	541.034	2.73322	541.034	2.73322		184	-13
764	2013-12-24	GEO	F	1	pre-release enclosure	2013-08-20	2014-03-05	539.846	2.73227	539.846	2.73227		126	-71
299	2013-08-29	GEO	F	1	pre-release enclosure	2013-08-20	2014-03-05	539.148	2.73171	539.148	2.73171		9	-188
578	2013-11-21	GEO	F	1	pre-release enclosure	2013-08-20	2014-03-05	536.162	2.7293	536.162	2.7293		93	-104
725	2013-12-15	GEO	F	1	pre-release enclosure	2013-08-20	2014-03-05	533.508	2.72714	533.508	2.72714		117	-80
279	2013-08-26	GEO	F	1	pre-release enclosure	2013-08-20	2014-03-05	528.485	2.72303	528.485	2.72303		6	-191
823	2014-02-11	GEO	F	1	pre-release enclosure	2013-08-20	2014-03-05	527.652	2.72235	527.652	2.72235		175	-22
719	2013-12-13	GEO	F	1	pre-release enclosure	2013-08-20	2014-03-05	512.462	2.70966	512.462	2.70966		115	-82
448	2013-09-19	GEO	F	1	pre-release enclosure	2013-08-20	2014-03-05	508.013	2.70587	508.013	2.70587		30	-167
778	2013-12-25	GEO	F	1	pre-release enclosure	2013-08-20	2014-03-05	493.414	2.69321	493.414	2.69321		127	-70
558	2013-11-13	GEO	F	1	pre-release enclosure	2013-08-20	2014-03-05	470.426	2.67249	470.426	2.67249		85	-112
425	2013-09-11	GEO	F	1	pre-release enclosure	2013-08-20	2014-03-05	468.072	2.67031	468.072	2.67031		22	-175
624	2013-11-06	GEO	F	1	pre-release enclosure	2013-08-20	2014-03-05	435.06	2.63855	435.06	2.63855		78	-119
454	2013-09-20	GEO	F	1	pre-release enclosure	2013-08-20	2014-03-05	425.062	2.62845	425.062	2.62845		31	-166
796	2013-12-26	GEO	F	1	pre-release enclosure	2013-08-20	2014-03-05	420.898	2.62418	420.898	2.62418		128	-69
792	2013-12-27	GEO	F	1	pre-release enclosure	2013-08-20	2014-03-05	381.355	2.58133	381.355	2.58133		129	-68
902	2014-02-18	GEO	F	1	pre-release enclosure	2013-08-20	2014-03-05	377.105	2.57646	377.105	2.57646		182	-15
847	2014-02-13	GEO	F	1	pre-release enclosure	2013-08-20	2014-03-05	341.207	2.53302	341.207	2.53302		177	-20
937	2014-02-21	GEO	F	1	pre-release enclosure	2013-08-20	2014-03-05	336.473	2.52695	336.473	2.52695		185	-12
444	2013-09-18	GEO	F	1	pre-release enclosure	2013-08-20	2014-03-05	319.19	2.50405	319.19	2.50405		29	-168
871	2014-02-16	GEO	F	1	pre-release enclosure	2013-08-20	2014-03-05	269.394	2.43039	269.394	2.43039		180	-17
883	2014-02-17	GEO	F	1	pre-release enclosure	2013-08-20	2014-03-05	233.36	2.36803	233.36	2.36803		181	-16
560	2013-11-16	GEO	F	1	pre-release enclosure	2013-08-20	2014-03-05	144.83	2.16086	144.83	2.16086		88	-109
807	2013-12-28	GEO	F	1	pre-release enclosure	2013-08-20	2014-03-05	131.681	2.11952	131.681	2.11952		130	-67
570	2013-11-20	GEO	F	1	pre-release enclosure	2013-08-20	2014-03-05	42.4912	1.6283	42.4912	1.6283		92	-105
2624	2015-01-24	KEN	F	3	pre-release enclosure	2014-12-02	2015-02-20	416.489	2.6196	416.489	2.6196		53	-27
2574	2015-01-19	KEN	F	3	pre-release enclosure	2014-12-02	2015-02-20	408.66	2.61136	408.66	2.61136		48	-32
2363	2014-12-16	KEN	F	3	pre-release enclosure	2014-12-02	2015-02-20	395.743	2.59741	395.743	2.59741		14	-66
2287	2014-12-05	KEN	F	3	pre-release enclosure	2014-12-02	2015-02-20	274.63	2.43875	274.63	2.43875		3	-77
676	2013-12-07	KM	M	1	pre-release enclosure	2013-08-20	2014-03-05	1480.22	3.17033	1480.22	3.17033		109	-88
538	2013-10-14	KM	M	1	pre-release enclosure	2013-08-20	2014-03-05	1190.88	3.07587	1190.88	3.07587		55	-142
283	2013-08-27	KM	M	1	pre-release enclosure	2013-08-20	2014-03-05	1187.69	3.0747	1187.69	3.0747		7	-190
584	2013-11-25	KM	M	1	pre-release enclosure	2013-08-20	2014-03-05	1156.98	3.06333	1156.98	3.06333		97	-100
512	2013-09-28	KM	M	1	pre-release enclosure	2013-08-20	2014-03-05	1150.22	3.06078	1150.22	3.06078		39	-158
338	2013-09-02	KM	M	1	pre-release enclosure	2013-08-20	2014-03-05	1055.56	3.02348	1055.56	3.02348		13	-184
688	2013-12-09	KM	M	1	pre-release enclosure	2013-08-20	2014-03-05	982.022	2.99212	982.022	2.99212		111	-86
696	2013-12-11	KM	M	1	pre-release enclosure	2013-08-20	2014-03-05	917.268	2.9625	917.268	2.9625		113	-84
692	2013-12-10	KM	M	1	pre-release enclosure	2013-08-20	2014-03-05	881.767	2.94535	881.767	2.94535		112	-85
610	2013-11-04	KM	M	1	pre-release enclosure	2013-08-20	2014-03-05	854.982	2.93196	854.982	2.93196		76	-121
379	2013-09-04	KM	M	1	pre-release enclosure	2013-08-20	2014-03-05	849.546	2.92919	849.546	2.92919		15	-182
297	2013-08-29	KM	M	1	pre-release enclosure	2013-08-20	2014-03-05	795.941	2.90088	795.941	2.90088		9	-188
267	2013-08-24	KM	M	1	pre-release enclosure	2013-08-20	2014-03-05	765.451	2.88392	765.451	2.88392		4	-193
312	2013-08-30	KM	M	1	pre-release enclosure	2013-08-20	2014-03-05	708.973	2.85063	708.973	2.85063		10	-187
813	2014-02-10	KM	M	1	pre-release enclosure	2013-08-20	2014-03-05	708.275	2.8502	708.275	2.8502		174	-23
411	2013-09-08	KM	M	1	pre-release enclosure	2013-08-20	2014-03-05	654.88	2.81616	654.88	2.81616		19	-178
666	2013-12-05	KM	M	1	pre-release enclosure	2013-08-20	2014-03-05	633.023	2.80142	633.023	2.80142		107	-90
408	2013-09-07	KM	M	1	pre-release enclosure	2013-08-20	2014-03-05	619.466	2.79202	619.466	2.79202		18	-179
721	2013-12-13	KM	M	1	pre-release enclosure	2013-08-20	2014-03-05	596.88	2.77589	596.88	2.77589		115	-82
273	2013-08-25	KM	M	1	pre-release enclosure	2013-08-20	2014-03-05	585.879	2.76781	585.879	2.76781		5	-192
287	2013-08-21	KM	M	1	pre-release enclosure	2013-08-20	2014-03-05	577.743	2.76173	577.743	2.76173		1	-196
652	2013-12-03	KM	M	1	pre-release enclosure	2013-08-20	2014-03-05	564.714	2.75183	564.714	2.75183		105	-92
841	2014-02-12	KM	M	1	pre-release enclosure	2013-08-20	2014-03-05	523.473	2.71889	523.473	2.71889		176	-21
1013	2014-03-03	KM	M	1	pre-release enclosure	2013-08-20	2014-03-05	509.578	2.70721	509.578	2.70721		195	-2
258	2013-08-22	KM	M	1	pre-release enclosure	2013-08-20	2014-03-05	485.371	2.68607	485.371	2.68607		2	-195
861	2014-02-15	KM	M	1	pre-release enclosure	2013-08-20	2014-03-05	476.611	2.67816	476.611	2.67816		179	-18
896	2014-02-17	KM	M	1	pre-release enclosure	2013-08-20	2014-03-05	474.852	2.67656	474.852	2.67656		181	-16
439	2013-09-19	KM	M	1	pre-release enclosure	2013-08-20	2014-03-05	467.596	2.66987	467.596	2.66987		30	-167
929	2014-02-20	KM	M	1	pre-release enclosure	2013-08-20	2014-03-05	448.67	2.65193	448.67	2.65193		184	-13
817	2014-02-11	KM	M	1	pre-release enclosure	2013-08-20	2014-03-05	443.356	2.64675	443.356	2.64675		175	-22
995	2014-03-01	KM	M	1	pre-release enclosure	2013-08-20	2014-03-05	426.512	2.62993	426.512	2.62993		193	-4
658	2013-12-04	KM	M	1	pre-release enclosure	2013-08-20	2014-03-05	408.487	2.61118	408.487	2.61118		106	-91
881	2014-02-16	KM	M	1	pre-release enclosure	2013-08-20	2014-03-05	394.017	2.59551	394.017	2.59551		180	-17
440	2013-09-18	KM	M	1	pre-release enclosure	2013-08-20	2014-03-05	369.969	2.56817	369.969	2.56817		29	-168
745	2013-12-20	KM	M	1	pre-release enclosure	2013-08-20	2014-03-05	354.24	2.5493	354.24	2.5493		122	-75
945	2014-02-21	KM	M	1	pre-release enclosure	2013-08-20	2014-03-05	334.637	2.52457	334.637	2.52457		185	-12
623	2013-11-06	KM	M	1	pre-release enclosure	2013-08-20	2014-03-05	330.192	2.51877	330.192	2.51877		78	-119
710	2013-12-12	KM	M	1	pre-release enclosure	2013-08-20	2014-03-05	323.803	2.51028	323.803	2.51028		114	-83
737	2013-12-19	KM	M	1	pre-release enclosure	2013-08-20	2014-03-05	154.099	2.1878	154.099	2.1878		121	-76
605	2013-11-01	KM	M	1	pre-release enclosure	2013-08-20	2014-03-05	111.979	2.04914	111.979	2.04914		73	-124
904	2014-02-18	KM	M	1	pre-release enclosure	2013-08-20	2014-03-05						182	-15
607	2013-11-02	KM	M	1	pre-release enclosure	2013-08-20	2014-03-05						74	-123
622	2013-11-06	MAD	M	1	pre-release enclosure	2013-08-20	2014-03-05	2262.75	3.35464	2262.75	3.35464		78	-119
627	2013-11-26	MAD	M	1	pre-release enclosure	2013-08-20	2014-03-05	1954.24	3.29098	1954.24	3.29098		98	-99
613	2013-11-04	MAD	M	1	pre-release enclosure	2013-08-20	2014-03-05	1932.29	3.28607	1932.29	3.28607		76	-121
626	2013-11-20	MAD	M	1	pre-release enclosure	2013-08-20	2014-03-05	1744.12	3.24158	1744.12	3.24158		92	-105
275	2013-08-25	MAD	M	1	pre-release enclosure	2013-08-20	2014-03-05	1741.09	3.24082	1741.09	3.24082		5	-192
616	2013-11-05	MAD	M	1	pre-release enclosure	2013-08-20	2014-03-05	1728.45	3.23766	1728.45	3.23766		77	-120
685	2013-12-09	MAD	M	1	pre-release enclosure	2013-08-20	2014-03-05	1588.38	3.20095	1588.38	3.20095		111	-86
695	2013-12-10	MAD	M	1	pre-release enclosure	2013-08-20	2014-03-05	1565.87	3.19476	1565.87	3.19476		112	-85
671	2013-12-07	MAD	M	1	pre-release enclosure	2013-08-20	2014-03-05	1218.54	3.08584	1218.54	3.08584		109	-88
293	2013-08-28	MAD	M	1	pre-release enclosure	2013-08-20	2014-03-05	1205.99	3.08134	1205.99	3.08134		8	-189
374	2013-09-04	MAD	M	1	pre-release enclosure	2013-08-20	2014-03-05	1151.89	3.06141	1151.89	3.06141		15	-182
268	2013-08-24	MAD	M	1	pre-release enclosure	2013-08-20	2014-03-05	1043.14	3.01834	1043.14	3.01834		4	-193
665	2013-12-05	MAD	M	1	pre-release enclosure	2013-08-20	2014-03-05	1037.16	3.01585	1037.16	3.01585		107	-90
655	2013-12-03	MAD	M	1	pre-release enclosure	2013-08-20	2014-03-05	986.014	2.99388	986.014	2.99388		105	-92
946	2014-02-22	MAD	M	1	pre-release enclosure	2013-08-20	2014-03-05	896.69	2.95264	896.69	2.95264		186	-11
280	2013-08-26	MAD	M	1	pre-release enclosure	2013-08-20	2014-03-05	783.517	2.89405	783.517	2.89405		6	-191
282	2013-08-27	MAD	M	1	pre-release enclosure	2013-08-20	2014-03-05	781.58	2.89297	781.58	2.89297		7	-190
722	2013-12-13	MAD	M	1	pre-release enclosure	2013-08-20	2014-03-05	748.615	2.87426	748.615	2.87426		115	-82
580	2013-11-21	MAD	M	1	pre-release enclosure	2013-08-20	2014-03-05	715.498	2.85461	715.498	2.85461		93	-104
909	2014-02-19	MAD	M	1	pre-release enclosure	2013-08-20	2014-03-05	707.61	2.84979	707.61	2.84979		183	-14
498	2013-09-25	MAD	M	1	pre-release enclosure	2013-08-20	2014-03-05	690.146	2.83894	690.146	2.83894		36	-161
256	2013-08-22	MAD	M	1	pre-release enclosure	2013-08-20	2014-03-05	689.56	2.83857	689.56	2.83857		2	-195
504	2013-09-27	MAD	M	1	pre-release enclosure	2013-08-20	2014-03-05	673.285	2.8282	673.285	2.8282		38	-159
516	2013-10-02	MAD	M	1	pre-release enclosure	2013-08-20	2014-03-05	670.998	2.82672	670.998	2.82672		43	-154
486	2013-09-22	MAD	M	1	pre-release enclosure	2013-08-20	2014-03-05	655.695	2.8167	655.695	2.8167		33	-164
972	2014-02-27	MAD	M	1	pre-release enclosure	2013-08-20	2014-03-05	634.37	2.80234	634.37	2.80234		191	-6
787	2013-12-27	MAD	M	1	pre-release enclosure	2013-08-20	2014-03-05	621.403	2.79337	621.403	2.79337		129	-68
723	2013-12-15	MAD	M	1	pre-release enclosure	2013-08-20	2014-03-05	605.182	2.78189	605.182	2.78189		117	-80
472	2013-09-21	MAD	M	1	pre-release enclosure	2013-08-20	2014-03-05	579.48	2.76304	579.48	2.76304		32	-165
857	2014-02-15	MAD	M	1	pre-release enclosure	2013-08-20	2014-03-05	574.255	2.7591	574.255	2.7591		179	-18
703	2013-12-12	MAD	M	1	pre-release enclosure	2013-08-20	2014-03-05	554.501	2.7439	554.501	2.7439		114	-83
815	2014-02-11	MAD	M	1	pre-release enclosure	2013-08-20	2014-03-05	553.27	2.74294	553.27	2.74294		175	-22
782	2013-12-26	MAD	M	1	pre-release enclosure	2013-08-20	2014-03-05	507.079	2.70508	507.079	2.70508		128	-69
436	2013-09-17	MAD	M	1	pre-release enclosure	2013-08-20	2014-03-05	499.956	2.69893	499.956	2.69893		28	-169
774	2013-12-25	MAD	M	1	pre-release enclosure	2013-08-20	2014-03-05	495.055	2.69465	495.055	2.69465		127	-70
978	2014-02-28	MAD	M	1	pre-release enclosure	2013-08-20	2014-03-05	471.71	2.67368	471.71	2.67368		192	-5
1117	2014-03-02	MAD	M	1	pre-release enclosure	2013-08-20	2014-03-05	462.629	2.66523	462.629	2.66523		194	-3
852	2014-02-14	MAD	M	1	pre-release enclosure	2013-08-20	2014-03-05	462.36	2.66498	462.36	2.66498		178	-19
298	2013-08-29	MAD	M	1	pre-release enclosure	2013-08-20	2014-03-05	461.503	2.66417	461.503	2.66417		9	-188
562	2013-11-18	MAD	M	1	pre-release enclosure	2013-08-20	2014-03-05	456.979	2.6599	456.979	2.6599		90	-107
931	2014-02-20	MAD	M	1	pre-release enclosure	2013-08-20	2014-03-05	451.39	2.65455	451.39	2.65455		184	-13
566	2013-11-17	MAD	M	1	pre-release enclosure	2013-08-20	2014-03-05	450.197	2.6534	450.197	2.6534		89	-108
756	2013-12-23	MAD	M	1	pre-release enclosure	2013-08-20	2014-03-05	437.575	2.64105	437.575	2.64105		125	-72
825	2014-02-12	MAD	M	1	pre-release enclosure	2013-08-20	2014-03-05	370.58	2.56888	370.58	2.56888		176	-21
327	2013-09-03	MAD	M	1	pre-release enclosure	2013-08-20	2014-03-05	359.131	2.55525	359.131	2.55525		14	-183
550	2013-11-12	MAD	M	1	pre-release enclosure	2013-08-20	2014-03-05	309.324	2.49041	309.324	2.49041		84	-113
887	2014-02-17	MAD	M	1	pre-release enclosure	2013-08-20	2014-03-05	302.885	2.48128	302.885	2.48128		181	-16
420	2013-09-10	MAD	M	1	pre-release enclosure	2013-08-20	2014-03-05	296.418	2.4719	296.418	2.4719		21	-176
897	2014-02-18	MAD	M	1	pre-release enclosure	2013-08-20	2014-03-05	286.88	2.4577	286.88	2.4577		182	-15
507	2013-09-28	MAD	M	1	pre-release enclosure	2013-08-20	2014-03-05	282.563	2.45112	282.563	2.45112		39	-158
554	2013-11-13	MAD	M	1	pre-release enclosure	2013-08-20	2014-03-05	275.998	2.44091	275.998	2.44091		85	-112
309	2013-08-31	MAD	M	1	pre-release enclosure	2013-08-20	2014-03-05						11	-186
306	2013-09-01	MAD	M	1	pre-release enclosure	2013-08-20	2014-03-05						12	-185
328	2013-09-01	MAD	M	1	pre-release enclosure	2013-08-20	2014-03-05						12	-185
941	2014-02-21	MAD	M	1	pre-release enclosure	2013-08-20	2014-03-05						185	-12
717	2013-12-13	MAD	M	1	pre-release enclosure	2013-08-20	2014-03-05						115	-82
973	2014-02-27	MOB	F	2	pre-release enclosure	2014-02-21	2014-03-12	1493.39	3.17417	1493.39	3.17417		6	-13
949	2014-02-22	MOB	F	2	pre-release enclosure	2014-02-21	2014-03-12	1289.58	3.11045	1289.58	3.11045		1	-18
980	2014-02-28	MOB	F	2	pre-release enclosure	2014-02-21	2014-03-12	693.257	2.84089	693.257	2.84089		7	-12
2129	2014-11-14	NZ	F	3	pre-release enclosure	2014-11-13	2015-01-28	1682.79	3.22603	1682.79	3.22603		1	-75
2171	2014-11-18	NZ	F	3	pre-release enclosure	2014-11-13	2015-01-28	913.476	2.9607	913.476	2.9607		5	-71
2598	2015-01-21	NZ	F	3	pre-release enclosure	2014-11-13	2015-01-28	666.715	2.82394	666.715	2.82394		69	-7
2381	2014-12-19	NZ	F	3	pre-release enclosure	2014-11-13	2015-01-28	654.595	2.81597	654.595	2.81597		36	-40
2261	2014-12-02	NZ	F	3	pre-release enclosure	2014-11-13	2015-01-28	621.053	2.79313	621.053	2.79313		19	-57
2289	2014-12-05	NZ	F	3	pre-release enclosure	2014-11-13	2015-01-28	543.329	2.73506	543.329	2.73506		22	-54
2183	2014-11-19	NZ	F	3	pre-release enclosure	2014-11-13	2015-01-28	532.411	2.72625	532.411	2.72625		6	-70
2341	2014-12-13	NZ	F	3	pre-release enclosure	2014-11-13	2015-01-28	495.946	2.69543	495.946	2.69543		30	-46
2147	2014-11-16	NZ	F	3	pre-release enclosure	2014-11-13	2015-01-28	486.847	2.68739	486.847	2.68739		3	-73
2580	2015-01-19	NZ	F	3	pre-release enclosure	2014-11-13	2015-01-28	481.387	2.68249	481.387	2.68249		67	-9
2273	2014-12-03	NZ	F	3	pre-release enclosure	2014-11-13	2015-01-28	424.997	2.62839	424.997	2.62839		20	-56
2195	2014-11-20	NZ	F	3	pre-release enclosure	2014-11-13	2015-01-28	355.642	2.55101	355.642	2.55101		7	-69
2634	2015-01-26	NZ	F	3	pre-release enclosure	2014-11-13	2015-01-28	136.582	2.13539	136.582	2.13539		74	-2
289	2013-08-23	OB	M	1	pre-release enclosure	2013-08-20	2014-03-05	1871.66	3.27223	1871.66	3.27223		3	-194
679	2013-12-07	OB	M	1	pre-release enclosure	2013-08-20	2014-03-05	1406.82	3.14824	1406.82	3.14824		109	-88
687	2013-12-09	OB	M	1	pre-release enclosure	2013-08-20	2014-03-05	1309.49	3.1171	1309.49	3.1171		111	-86
396	2013-09-06	OB	M	1	pre-release enclosure	2013-08-20	2014-03-05	1184.16	3.07341	1184.16	3.07341		17	-180
271	2013-08-25	OB	M	1	pre-release enclosure	2013-08-20	2014-03-05	1179.11	3.07155	1179.11	3.07155		5	-192
804	2013-12-27	OB	M	1	pre-release enclosure	2013-08-20	2014-03-05	1080.58	3.03366	1080.58	3.03366		129	-68
284	2013-08-26	OB	M	1	pre-release enclosure	2013-08-20	2014-03-05	1033.95	3.0145	1033.95	3.0145		6	-191
727	2013-12-15	OB	M	1	pre-release enclosure	2013-08-20	2014-03-05	937.457	2.97195	937.457	2.97195		117	-80
296	2013-08-29	OB	M	1	pre-release enclosure	2013-08-20	2014-03-05	900.128	2.9543	900.128	2.9543		9	-188
266	2013-08-24	OB	M	1	pre-release enclosure	2013-08-20	2014-03-05	869.861	2.93945	869.861	2.93945		4	-193
619	2013-11-06	OB	M	1	pre-release enclosure	2013-08-20	2014-03-05	861.617	2.93531	861.617	2.93531		78	-119
285	2013-08-27	OB	M	1	pre-release enclosure	2013-08-20	2014-03-05	832.562	2.92042	832.562	2.92042		7	-190
252	2013-08-21	OB	M	1	pre-release enclosure	2013-08-20	2014-03-05	825.324	2.91662	825.324	2.91662		1	-196
313	2013-08-30	OB	M	1	pre-release enclosure	2013-08-20	2014-03-05	825.141	2.91653	825.141	2.91653		10	-187
331	2013-09-03	OB	M	1	pre-release enclosure	2013-08-20	2014-03-05	821.672	2.9147	821.672	2.9147		14	-183
987	2014-01-30	OB	M	1	pre-release enclosure	2013-08-20	2014-03-05	755.53	2.87825	755.53	2.87825		163	-34
292	2013-08-28	OB	M	1	pre-release enclosure	2013-08-20	2014-03-05	738.224	2.86819	738.224	2.86819		8	-189
253	2013-08-22	OB	M	1	pre-release enclosure	2013-08-20	2014-03-05	732.682	2.86492	732.682	2.86492		2	-195
612	2013-11-04	OB	M	1	pre-release enclosure	2013-08-20	2014-03-05	691.26	2.83964	691.26	2.83964		76	-121
311	2013-09-01	OB	M	1	pre-release enclosure	2013-08-20	2014-03-05	683.919	2.835	683.919	2.835		12	-185
969	2014-02-27	OB	M	1	pre-release enclosure	2013-08-20	2014-03-05	655.855	2.81681	655.855	2.81681		191	-6
322	2013-08-31	OB	M	1	pre-release enclosure	2013-08-20	2014-03-05	636.02	2.80347	636.02	2.80347		11	-186
910	2014-02-19	OB	M	1	pre-release enclosure	2013-08-20	2014-03-05	635.8	2.80332	635.8	2.80332		183	-14
372	2013-09-04	OB	M	1	pre-release enclosure	2013-08-20	2014-03-05	612.636	2.7872	612.636	2.7872		15	-182
872	2014-02-16	OB	M	1	pre-release enclosure	2013-08-20	2014-03-05	569.863	2.75577	569.863	2.75577		180	-17
502	2013-09-27	OB	M	1	pre-release enclosure	2013-08-20	2014-03-05	557.49	2.74624	557.49	2.74624		38	-159
713	2013-12-13	OB	M	1	pre-release enclosure	2013-08-20	2014-03-05	508.214	2.70605	508.214	2.70605		115	-82
304	2013-09-02	OB	M	1	pre-release enclosure	2013-08-20	2014-03-05	490.4	2.69055	490.4	2.69055		13	-184
884	2014-02-17	OB	M	1	pre-release enclosure	2013-08-20	2014-03-05	469.895	2.672	469.895	2.672		181	-16
955	2014-02-22	OB	M	1	pre-release enclosure	2013-08-20	2014-03-05	462.38	2.665	462.38	2.665		186	-11
991	2014-03-01	OB	M	1	pre-release enclosure	2013-08-20	2014-03-05	457.694	2.66058	457.694	2.66058		193	-4
446	2013-09-19	OB	M	1	pre-release enclosure	2013-08-20	2014-03-05	423.005	2.62635	423.005	2.62635		30	-167
406	2013-09-07	OB	M	1	pre-release enclosure	2013-08-20	2014-03-05	401.125	2.60328	401.125	2.60328		18	-179
834	2014-02-12	OB	M	1	pre-release enclosure	2013-08-20	2014-03-05	373.867	2.57272	373.867	2.57272		176	-21
900	2014-02-18	OB	M	1	pre-release enclosure	2013-08-20	2014-03-05	372.47	2.57109	372.47	2.57109		182	-15
705	2013-12-12	OB	M	1	pre-release enclosure	2013-08-20	2014-03-05	369.941	2.56813	369.941	2.56813		114	-83
776	2013-12-25	OB	M	1	pre-release enclosure	2013-08-20	2014-03-05	368.321	2.56623	368.321	2.56623		127	-70
735	2013-12-19	OB	M	1	pre-release enclosure	2013-08-20	2014-03-05	367.469	2.56522	367.469	2.56522		121	-76
747	2013-12-22	OB	M	1	pre-release enclosure	2013-08-20	2014-03-05	366.91	2.56456	366.91	2.56456		124	-73
780	2013-12-26	OB	M	1	pre-release enclosure	2013-08-20	2014-03-05	343.226	2.53558	343.226	2.53558		128	-69
938	2014-02-21	OB	M	1	pre-release enclosure	2013-08-20	2014-03-05	342.17	2.53424	342.17	2.53424		185	-12
762	2013-12-24	OB	M	1	pre-release enclosure	2013-08-20	2014-03-05	341.83	2.53381	341.83	2.53381		126	-71
536	2013-10-09	OB	M	1	pre-release enclosure	2013-08-20	2014-03-05	325.093	2.51201	325.093	2.51201		50	-147
508	2013-09-25	OB	M	1	pre-release enclosure	2013-08-20	2014-03-05	325.088	2.512	325.088	2.512		36	-161
916	2014-02-20	OB	M	1	pre-release enclosure	2013-08-20	2014-03-05	318.82	2.50355	318.82	2.50355		184	-13
844	2014-02-13	OB	M	1	pre-release enclosure	2013-08-20	2014-03-05	316.48	2.50035	316.48	2.50035		177	-20
862	2014-02-15	OB	M	1	pre-release enclosure	2013-08-20	2014-03-05	301.345	2.47906	301.345	2.47906		179	-18
428	2013-09-12	OB	M	1	pre-release enclosure	2013-08-20	2014-03-05	260.872	2.41643	260.872	2.41643		23	-174
492	2013-09-23	OB	M	1	pre-release enclosure	2013-08-20	2014-03-05	251.561	2.40064	251.561	2.40064		34	-163
1003	2014-03-02	OB	M	1	pre-release enclosure	2013-08-20	2014-03-05	221.018	2.34443	221.018	2.34443		194	-3
850	2014-02-14	OB	M	1	pre-release enclosure	2013-08-20	2014-03-05	214.51	2.33145	214.51	2.33145		178	-19
643	2013-12-01	OB	M	1	pre-release enclosure	2013-08-20	2014-03-05	173.242	2.23865	173.242	2.23865		103	-94
649	2013-12-02	OB	M	1	pre-release enclosure	2013-08-20	2014-03-05	124.459	2.09503	124.459	2.09503		104	-93
741	2013-12-20	OB	M	1	pre-release enclosure	2013-08-20	2014-03-05	118.678	2.07437	118.678	2.07437		122	-75
981	2014-02-28	OB	M	1	pre-release enclosure	2013-08-20	2014-03-05	114.662	2.05942	114.662	2.05942		192	-5
636	2013-11-30	OB	M	1	pre-release enclosure	2013-08-20	2014-03-05	112.526	2.05125	112.526	2.05125		102	-95
556	2013-11-13	OB	M	1	pre-release enclosure	2013-08-20	2014-03-05	91.8192	1.96293	91.8192	1.96293		85	-112
329	2013-09-01	OB	M	1	pre-release enclosure	2013-08-20	2014-03-05						12	-185
321	2013-09-02	OB	M	1	pre-release enclosure	2013-08-20	2014-03-05						13	-184
370	2013-09-02	OB	M	1	pre-release enclosure	2013-08-20	2014-03-05						13	-184
821	2014-02-11	OB	M	1	pre-release enclosure	2013-08-20	2014-03-05						175	-22
511	2013-09-24	OB	M	1	pre-release enclosure	2013-08-20	2014-03-05						35	-162
522	2013-10-02	OB	M	1	pre-release enclosure	2013-08-20	2014-03-05						43	-154
798	2013-12-26	OB	M	1	pre-release enclosure	2013-08-20	2014-03-05						128	-69
790	2013-12-27	OB	M	1	pre-release enclosure	2013-08-20	2014-03-05						129	-68
2165	2014-11-17	SUZ	M	3	pre-release enclosure	2014-11-13	2015-01-28	739.546	2.86896	739.546	2.86896		4	-72
2245	2014-11-29	SUZ	M	3	pre-release enclosure	2014-11-13	2015-01-28	710.858	2.85178	710.858	2.85178		16	-60
2325	2014-12-12	SUZ	M	3	pre-release enclosure	2014-11-13	2015-01-28	650.722	2.8134	650.722	2.8134		29	-47
2153	2014-11-16	SUZ	M	3	pre-release enclosure	2014-11-13	2015-01-28	615.991	2.78957	615.991	2.78957		3	-73
2263	2014-12-02	SUZ	M	3	pre-release enclosure	2014-11-13	2015-01-28	595.644	2.77499	595.644	2.77499		19	-57
2630	2015-01-25	SUZ	M	3	pre-release enclosure	2014-11-13	2015-01-28	498.6	2.69775	498.6	2.69775		73	-3
2397	2014-12-20	SUZ	M	3	pre-release enclosure	2014-11-13	2015-01-28	498.6	2.69775	498.6	2.69775		37	-39
2560	2015-01-16	SUZ	M	3	pre-release enclosure	2014-11-13	2015-01-28	467.29	2.66959	467.29	2.66959		64	-12
2185	2014-11-19	SUZ	M	3	pre-release enclosure	2014-11-13	2015-01-28	423.727	2.62709	423.727	2.62709		6	-70
2403	2014-12-21	SUZ	M	3	pre-release enclosure	2014-11-13	2015-01-28	407.508	2.61014	407.508	2.61014		38	-38
2575	2015-01-19	SUZ	M	3	pre-release enclosure	2014-11-13	2015-01-28	399.218	2.60121	399.218	2.60121		67	-9
2199	2014-11-21	SUZ	M	3	pre-release enclosure	2014-11-13	2015-01-28	390.538	2.59166	390.538	2.59166		8	-68
2361	2014-12-16	SUZ	M	3	pre-release enclosure	2014-11-13	2015-01-28	381.953	2.58201	381.953	2.58201		33	-43
2347	2014-12-14	SUZ	M	3	pre-release enclosure	2014-11-13	2015-01-28	377.414	2.57682	377.414	2.57682		31	-45
2375	2014-12-18	SUZ	M	3	pre-release enclosure	2014-11-13	2015-01-28	365.988	2.56347	365.988	2.56347		35	-41
2309	2014-12-08	SUZ	M	3	pre-release enclosure	2014-11-13	2015-01-28	332.402	2.52166	332.402	2.52166		25	-51
2191	2014-11-20	SUZ	M	3	pre-release enclosure	2014-11-13	2015-01-28	329.501	2.51786	329.501	2.51786		7	-69
2646	2015-01-27	SUZ	M	3	pre-release enclosure	2014-11-13	2015-01-28	226.253	2.35459	226.253	2.35459		75	-1
964	2014-02-25	TCH	M	2	pre-release enclosure	2014-02-21		1436.28	3.15724	1436.28	3.15724		4
959	2014-02-23	TCH	M	2	pre-release enclosure	2014-02-21		892.109	2.95042	892.109	2.95042		2
989	2014-03-01	TCH	M	2	pre-release enclosure	2014-02-21		810.869	2.90895	810.869	2.90895		8
1011	2014-03-03	TCH	M	2	pre-release enclosure	2014-02-21		777.396	2.89064	777.396	2.89064		10
1027	2014-03-05	TCH	M	2	pre-release enclosure	2014-02-21		776.282	2.89002	776.282	2.89002		12
997	2014-03-02	TCH	M	2	pre-release enclosure	2014-02-21		742.469	2.87068	742.469	2.87068		9
968	2014-02-28	TCH	M	2	pre-release enclosure	2014-02-21		629.726	2.79915	629.726	2.79915		7
965	2014-02-27	VDL	M	2	pre-release enclosure	2014-02-21	2014-03-12	803.674	2.90508	803.674	2.90508		6	-13
1065	2014-03-11	VDL	M	2	pre-release enclosure	2014-02-21	2014-03-12	792.775	2.89915	792.775	2.89915		18	-1
951	2014-02-22	VDL	M	2	pre-release enclosure	2014-02-21	2014-03-12	680.801	2.83302	680.801	2.83302		1	-18
1059	2014-03-10	VDL	M	2	pre-release enclosure	2014-02-21	2014-03-12	523.656	2.71905	523.656	2.71905		17	-2
1029	2014-03-05	VDL	M	2	pre-release enclosure	2014-02-21	2014-03-12	512.642	2.70981	512.642	2.70981		12	-7
993	2014-03-01	VDL	M	2	pre-release enclosure	2014-02-21	2014-03-12	455.568	2.65855	455.568	2.65855		8	-11
974	2014-02-28	VDL	M	2	pre-release enclosure	2014-02-21	2014-03-12	418.229	2.62141	418.229	2.62141		7	-12
1009	2014-03-03	VDL	M	2	pre-release enclosure	2014-02-21	2014-03-12	355.968	2.55141	355.968	2.55141		10	-9
999	2014-03-02	VDL	M	2	pre-release enclosure	2014-02-21	2014-03-12	288.226	2.45973	288.226	2.45973		9	-10
1021	2014-03-04	VDL	M	2	pre-release enclosure	2014-02-21	2014-03-12	209.753	2.32171	209.753	2.32171		11	-8
239	2013-08-17	DOM	F	1	sanctuary	2013-08-20	2014-03-05	1426.66	3.15432	1043.65	3.01855	-3
144	2013-07-03	DOM	F	1	sanctuary	2013-08-20	2014-03-05	1081.41	3.03399	791.081	2.89822	-48
183	2013-07-24	DOM	F	1	sanctuary	2013-08-20	2014-03-05	1054.74	3.02315	771.574	2.88738	-27
47	2013-06-04	DOM	F	1	sanctuary	2013-08-20	2014-03-05	779.456	2.89179	570.194	2.75602	-77
67	2013-06-07	DOM	F	1	sanctuary	2013-08-20	2014-03-05	713.499	2.85339	521.945	2.71762	-74
237	2013-08-13	DOM	F	1	sanctuary	2013-08-20	2014-03-05	674.167	2.82877	493.172	2.693	-7
147	2013-07-04	DOM	F	1	sanctuary	2013-08-20	2014-03-05	649.838	2.81281	475.375	2.67704	-47
226	2013-08-10	DOM	F	1	sanctuary	2013-08-20	2014-03-05	606.517	2.78284	443.684	2.64707	-10
103	2013-06-19	DOM	F	1	sanctuary	2013-08-20	2014-03-05	539.78	2.73222	394.865	2.59645	-62
180	2013-07-23	DOM	F	1	sanctuary	2013-08-20	2014-03-05	535.354	2.72864	391.627	2.59287	-28
60	2013-06-06	DOM	F	1	sanctuary	2013-08-20	2014-03-05	529.921	2.72421	387.653	2.58844	-75
155	2013-07-05	DOM	F	1	sanctuary	2013-08-20	2014-03-05	505.463	2.70369	369.761	2.56792	-46
207	2013-08-06	DOM	F	1	sanctuary	2013-08-20	2014-03-05	484.866	2.68562	354.694	2.54985	-14
94	2013-06-15	DOM	F	1	sanctuary	2013-08-20	2014-03-05	475.841	2.67746	348.091	2.54169	-66
93	2013-06-14	DOM	F	1	sanctuary	2013-08-20	2014-03-05	464.02	2.66654	339.444	2.53077	-67
196	2013-07-31	DOM	F	1	sanctuary	2013-08-20	2014-03-05	411.776	2.61466	301.226	2.47889	-20
33	2013-05-30	DOM	F	1	sanctuary	2013-08-20	2014-03-05	379.306	2.57899	277.474	2.44322	-82
132	2013-07-01	DOM	F	1	sanctuary	2013-08-20	2014-03-05	374.799	2.5738	274.176	2.43803	-50
202	2013-08-01	DOM	F	1	sanctuary	2013-08-20	2014-03-05	370.13	2.56835	270.761	2.43259	-19
92	2013-06-10	DOM	F	1	sanctuary	2013-08-20	2014-03-05	357.302	2.55304	261.377	2.41727	-71
231	2013-08-11	DOM	F	1	sanctuary	2013-08-20	2014-03-05	332.77	2.52214	243.431	2.38638	-9
83	2013-06-11	DOM	F	1	sanctuary	2013-08-20	2014-03-05	305.892	2.48557	223.769	2.3498	-70
8	2013-05-22	DOM	F	1	sanctuary	2013-08-20	2014-03-05	292.72	2.46645	214.133	2.33068	-90
214	2013-08-08	DOM	F	1	sanctuary	2013-08-20	2014-03-05	272.041	2.43463	199.006	2.29887	-12
224	2013-08-09	DOM	F	1	sanctuary	2013-08-20	2014-03-05	250.046	2.39802	182.916	2.26225	-11
85	2013-06-12	DOM	F	1	sanctuary	2013-08-20	2014-03-05	249.242	2.39662	182.328	2.26085	-69
25	2013-05-29	GAG	M	2	sanctuary	2014-02-19	2014-12-03	992.291	2.99664	725.89	2.86087	-266
45	2013-06-02	GAG	M	2	sanctuary	2014-02-19	2014-12-03	698.184	2.84397	510.742	2.7082	-262
2119	2014-11-12	GAG	M	2	sanctuary	2014-02-19	2014-12-03	686.235	2.83647	502.001	2.7007	266
74	2013-06-09	GAG	M	2	sanctuary	2014-02-19	2014-12-03	469.335	2.67148	343.332	2.53571	-255
5	2013-05-22	GAG	M	2	sanctuary	2014-02-19	2014-12-03	416.78	2.61991	304.886	2.48414	-273
157	2013-07-05	GAG	M	2	sanctuary	2014-02-19	2014-12-03	415.103	2.61816	303.66	2.48239	-229
232	2013-08-11	GAG	M	2	sanctuary	2014-02-19	2014-12-03	402.603	2.60488	294.516	2.46911	-192
184	2013-07-24	GAG	M	2	sanctuary	2014-02-19	2014-12-03	342.132	2.53419	250.279	2.39842	-210
11	2013-05-23	GAG	M	2	sanctuary	2014-02-19	2014-12-03	330.4	2.51904	241.697	2.38327	-272
176	2013-07-15	GAG	M	2	sanctuary	2014-02-19	2014-12-03	326.207	2.51349	238.63	2.37772	-219
128	2013-06-28	GAG	M	2	sanctuary	2014-02-19	2014-12-03	314.58	2.49773	230.124	2.36196	-236
221	2013-08-09	GAG	M	2	sanctuary	2014-02-19	2014-12-03	310.364	2.49187	227.04	2.3561	-194
161	2013-07-08	GAG	M	2	sanctuary	2014-02-19	2014-12-03	307.08	2.48725	224.638	2.35148	-226
130	2013-07-01	GAG	M	2	sanctuary	2014-02-19	2014-12-03	306.145	2.48593	223.954	2.35016	-233
210	2013-08-06	GAG	M	2	sanctuary	2014-02-19	2014-12-03	283.409	2.45241	207.322	2.31664	-197
91	2013-06-14	GAG	M	2	sanctuary	2014-02-19	2014-12-03	207.133	2.31625	151.524	2.18048	-250
22	2013-05-28	GEO	F	1	sanctuary	2013-08-20	2014-03-05	2771.39	3.4427	2027.35	3.30693	-84
142	2013-07-03	GEO	F	1	sanctuary	2013-08-20	2014-03-05	2351.02	3.37126	1719.84	3.23549	-48
79	2013-06-10	GEO	F	1	sanctuary	2013-08-20	2014-03-05	1806.34	3.2568	1321.39	3.12103	-71
50	2013-06-04	GEO	F	1	sanctuary	2013-08-20	2014-03-05	1521.95	3.1824	1113.35	3.04663	-77
159	2013-07-08	GEO	F	1	sanctuary	2013-08-20	2014-03-05	1421.56	3.15277	1039.92	3.017	-43
19	2013-05-26	GEO	F	1	sanctuary	2013-08-20	2014-03-05	1193.38	3.07678	872.995	2.94101	-86
61	2013-06-06	GEO	F	1	sanctuary	2013-08-20	2014-03-05	979.161	2.99085	716.285	2.85509	-75
43	2013-06-02	GEO	F	1	sanctuary	2013-08-20	2014-03-05	906.875	2.95755	663.406	2.82178	-79
36	2013-05-31	GEO	F	1	sanctuary	2013-08-20	2014-03-05	877.929	2.94346	642.23	2.80769	-81
175	2013-07-15	GEO	F	1	sanctuary	2013-08-20	2014-03-05	686.573	2.83669	502.248	2.70092	-36
150	2013-07-05	GEO	F	1	sanctuary	2013-08-20	2014-03-05	542.507	2.7344	396.859	2.59864	-46
134	2013-07-01	GEO	F	1	sanctuary	2013-08-20	2014-03-05	535.922	2.7291	392.042	2.59333	-50
14	2013-05-24	GEO	F	1	sanctuary	2013-08-20	2014-03-05	500.762	2.69963	366.322	2.56386	-88
227	2013-08-10	GEO	F	1	sanctuary	2013-08-20	2014-03-05	398.292	2.6002	291.362	2.46443	-10
204	2013-08-05	GEO	F	1	sanctuary	2013-08-20	2014-03-05	369.461	2.56757	270.271	2.4318	-15
220	2013-08-09	GEO	F	1	sanctuary	2013-08-20	2014-03-05	324.228	2.51085	237.182	2.37508	-11
179	2013-07-23	KM	M	1	sanctuary	2013-08-20	2014-03-05	1674.38	3.22385	1224.86	3.08809	-28
82	2013-06-11	KM	M	1	sanctuary	2013-08-20	2014-03-05	1169.84	3.06813	855.773	2.93236	-70
12	2013-05-23	KM	M	1	sanctuary	2013-08-20	2014-03-05	842.841	2.92575	616.562	2.78998	-89
125	2013-06-27	KM	M	1	sanctuary	2013-08-20	2014-03-05	811.575	2.90933	593.691	2.77356	-54
171	2013-07-12	KM	M	1	sanctuary	2013-08-20	2014-03-05	658.177	2.81834	481.476	2.68257	-39
96	2013-06-15	KM	M	1	sanctuary	2013-08-20	2014-03-05	652.761	2.81475	477.513	2.67899	-66
165	2013-07-09	KM	M	1	sanctuary	2013-08-20	2014-03-05	651.37	2.81383	476.496	2.67806	-42
217	2013-08-08	KM	M	1	sanctuary	2013-08-20	2014-03-05	428.83	2.63229	313.702	2.49652	-12
141	2013-07-03	KM	M	1	sanctuary	2013-08-20	2014-03-05	304.653	2.48381	222.862	2.34804	-48
15	2013-05-25	KM	M	1	sanctuary	2013-08-20	2014-03-05	291.091	2.46403	212.941	2.32826	-87
160	2013-07-08	KM	M	1	sanctuary	2013-08-20	2014-03-05	210.467	2.32318	153.962	2.18741	-43
168	2013-07-10	KM	M	1	sanctuary	2013-08-20	2014-03-05	204.978	2.31171	149.947	2.17594	-41
23	2013-05-29	MAD	M	1	sanctuary	2013-08-20	2014-03-05	2167.65	3.33599	1585.7	3.20022	-83
44	2013-06-02	MAD	M	1	sanctuary	2013-08-20	2014-03-05	1037.17	3.01585	758.717	2.88008	-79
86	2013-06-13	MAD	M	1	sanctuary	2013-08-20	2014-03-05	907.966	2.95807	664.203	2.8223	-68
192	2013-07-28	MAD	M	1	sanctuary	2013-08-20	2014-03-05	782.038	2.89323	572.084	2.75746	-23
182	2013-07-23	MAD	M	1	sanctuary	2013-08-20	2014-03-05	758.657	2.88005	554.98	2.74428	-28
89	2013-06-14	MAD	M	1	sanctuary	2013-08-20	2014-03-05	702.33	2.84654	513.775	2.71077	-67
169	2013-07-11	MAD	M	1	sanctuary	2013-08-20	2014-03-05	562.259	2.74994	411.309	2.61417	-40
216	2013-08-08	MAD	M	1	sanctuary	2013-08-20	2014-03-05	555.988	2.74507	406.721	2.6093	-12
233	2013-08-12	MAD	M	1	sanctuary	2013-08-20	2014-03-05	551.442	2.7415	403.396	2.60573	-8
146	2013-07-04	MAD	M	1	sanctuary	2013-08-20	2014-03-05	518.447	2.7147	379.259	2.57894	-47
75	2013-06-09	MAD	M	1	sanctuary	2013-08-20	2014-03-05	467.963	2.67021	342.329	2.53444	-72
225	2013-08-10	MAD	M	1	sanctuary	2013-08-20	2014-03-05	456.349	2.6593	333.833	2.52353	-10
151	2013-07-05	MAD	M	1	sanctuary	2013-08-20	2014-03-05	427.096	2.63053	312.433	2.49476	-46
206	2013-08-05	MAD	M	1	sanctuary	2013-08-20	2014-03-05	346.751	2.54002	253.658	2.40425	-15
13	2013-05-24	MAD	M	1	sanctuary	2013-08-20	2014-03-05	266.81	2.4262	195.179	2.29043	-88
228	2013-08-10	MAD	M	1	sanctuary	2013-08-20	2014-03-05	257.577	2.41091	188.425	2.27514	-10
197	2013-07-31	MAD	M	1	sanctuary	2013-08-20	2014-03-05	226.936	2.3559	166.01	2.22014	-20
212	2013-08-07	MAD	M	1	sanctuary	2013-08-20	2014-03-05	207.728	2.3175	151.959	2.18173	-13
201	2013-08-01	MAD	M	1	sanctuary	2013-08-20	2014-03-05	183.935	2.26467	134.554	2.1289	-19
48	2013-06-04	OB	M	1	sanctuary	2013-08-20	2014-03-05	1004.72	3.00205	734.984	2.86628	-77
18	2013-05-26	OB	M	1	sanctuary	2013-08-20	2014-03-05	945.07	2.97546	691.346	2.8397	-86
42	2013-06-02	OB	M	1	sanctuary	2013-08-20	2014-03-05	912.112	2.96005	667.237	2.82428	-79
143	2013-07-03	OB	M	1	sanctuary	2013-08-20	2014-03-05	779.293	2.8917	570.076	2.75593	-48
34	2013-05-30	OB	M	1	sanctuary	2013-08-20	2014-03-05	758.345	2.87987	554.751	2.7441	-82
99	2013-06-18	OB	M	1	sanctuary	2013-08-20	2014-03-05	697.695	2.84367	510.384	2.7079	-63
177	2013-07-16	OB	M	1	sanctuary	2013-08-20	2014-03-05	686.706	2.83677	502.345	2.701	-35
76	2013-06-09	OB	M	1	sanctuary	2013-08-20	2014-03-05	647.704	2.81138	473.815	2.67561	-72
229	2013-08-11	OB	M	1	sanctuary	2013-08-20	2014-03-05	636.238	2.80362	465.427	2.66785	-9
153	2013-07-05	OB	M	1	sanctuary	2013-08-20	2014-03-05	587.803	2.76923	429.995	2.63346	-46
138	2013-07-02	OB	M	1	sanctuary	2013-08-20	2014-03-05	586.961	2.76861	429.379	2.63284	-49
62	2013-06-06	OB	M	1	sanctuary	2013-08-20	2014-03-05	583.864	2.76631	427.114	2.63054	-75
123	2013-06-27	OB	M	1	sanctuary	2013-08-20	2014-03-05	557.229	2.74603	407.629	2.61027	-54
37	2013-05-31	OB	M	1	sanctuary	2013-08-20	2014-03-05	509.453	2.7071	372.68	2.57134	-81
240	2013-08-17	OB	M	1	sanctuary	2013-08-20	2014-03-05	493.907	2.69365	361.307	2.55788	-3
191	2013-07-28	OB	M	1	sanctuary	2013-08-20	2014-03-05	489.048	2.68935	357.752	2.55358	-23
10	2013-05-23	OB	M	1	sanctuary	2013-08-20	2014-03-05	475.06	2.67675	347.52	2.54098	-89
173	2013-07-13	OB	M	1	sanctuary	2013-08-20	2014-03-05	424.224	2.6276	310.332	2.49183	-38
129	2013-06-01	OB	M	1	sanctuary	2013-08-20	2014-03-05	383.212	2.58344	280.331	2.44767	-80
205	2013-08-05	OB	M	1	sanctuary	2013-08-20	2014-03-05	381.797	2.58183	279.295	2.44606	-15
188	2013-07-26	OB	M	1	sanctuary	2013-08-20	2014-03-05	302.91	2.48131	221.587	2.34554	-25
198	2013-07-31	OB	M	1	sanctuary	2013-08-20	2014-03-05	203.417	2.30839	148.805	2.17262	-20
73	2013-06-09	TCH	M	2	sanctuary	2014-02-21		865.157	2.93709	632.887	2.80133	-257
49	2013-06-04	TCH	M	2	sanctuary	2014-02-21		860.423	2.93471	629.424	2.79894	-262
100	2013-06-18	TCH	M	2	sanctuary	2014-02-21		697.052	2.84327	509.914	2.7075	-248
63	2013-06-06	TCH	M	2	sanctuary	2014-02-21		659.628	2.8193	482.537	2.68353	-260
215	2013-08-08	TCH	M	2	sanctuary	2014-02-21		656.459	2.81721	480.218	2.68144	-197
90	2013-06-14	TCH	M	2	sanctuary	2014-02-21		628.231	2.79812	459.569	2.66235	-252
211	2013-08-07	TCH	M	2	sanctuary	2014-02-21		622.506	2.79414	455.381	2.65837	-198
78b	2013-06-10	TCH	M	2	sanctuary	2014-02-21		613.067	2.78751	448.476	2.65174	-256
178	2013-07-16	TCH	M	2	sanctuary	2014-02-21		589.855	2.77075	431.496	2.63498	-220
154	2013-07-05	TCH	M	2	sanctuary	2014-02-21		578.553	2.76234	423.228	2.62657	-231
170	2013-07-11	TCH	M	2	sanctuary	2014-02-21		553.684	2.74326	405.036	2.60749	-225
230	2013-08-11	TCH	M	2	sanctuary	2014-02-21		504.787	2.70311	369.266	2.56734	-194
81	2013-06-11	TCH	M	2	sanctuary	2014-02-21		482.156	2.68319	352.711	2.54742	-255
131	2013-07-01	TCH	M	2	sanctuary	2014-02-21		477.419	2.6789	349.246	2.54313	-235
104	2013-06-19	TCH	M	2	sanctuary	2014-02-21		465.198	2.66764	340.306	2.53187	-247
127	2013-06-28	TCH	M	2	sanctuary	2014-02-21		462.744	2.66534	338.51	2.52957	-238
162	2013-07-08	TCH	M	2	sanctuary	2014-02-21		458.078	2.66094	335.098	2.52517	-228
148	2013-07-04	TCH	M	2	sanctuary	2014-02-21		432.482	2.63597	316.373	2.5002	-232
164	2013-07-09	TCH	M	2	sanctuary	2014-02-21		405.412	2.6079	296.57	2.47213	-227
172	2013-07-13	TCH	M	2	sanctuary	2014-02-21		395.251	2.59687	289.138	2.4611	-223
181	2013-07-23	TCH	M	2	sanctuary	2014-02-21		368.808	2.5668	269.794	2.43103	-213
126	2013-06-27	TCH	M	2	sanctuary	2014-02-21		324.031	2.51059	237.038	2.37482	-239
9	2013-05-22	TCH	M	2	sanctuary	2014-02-21		312.873	2.49537	228.876	2.3596	-275
167	2013-07-10	TCH	M	2	sanctuary	2014-02-21		152.77	2.18404	111.756	2.04827	-226
2588	2015-01-20	BRK	M	3	unclear	2014-12-02	2015-01-20	1068.07	3.0286	781.327	2.89283

## Sheet: notes
Variable	Notes
Sample No	Missing samples or values are excluded
Date	Date sample collected
ID	Individual sampled
sex	F = female; M = male
Group	Mandrills were released in three groups
Housing	Sanctuary; Pre-release enclosure; Post-release. In addition, one sample is coded 'unclear' because it was collected on the day of release but we don't know where. One male was recaptured after release and put back in the pre-release enclosure because he was very thin
Transfer date sanctuary to pre-release enclosure	Date of transfer from Tchimpounga sanctuary to the pre-release enclosure
Release date to wild	Date of release from pre-release enclosure
fGCM (ng/g feces), sanctuary values adjusted	fecal glococorticoid metabolite value, sanctuary values multipled by 1.367 to account for the effect of differences in drying time (these are the data used for analyses presented in the main text)
Log10 fGCM (ng/g feces), sanctuary values adjusted	log10 of fecal glococorticoid metabolite value, sanctuary values multipled by 1.367 to account for the effect of differences in drying time (these are the data used for analyses presented in the main text)
fGCM (ng/g feces), unadjusted sanctuary values	fecal glococorticoid metabolite value, sanctuary values not adjusted to account for the effect of differences in drying time (these are the data used for analyses presented in the supplemntary material)
Log10 fGCM (ng/g feces), unadjusted sanctuary values	log10 fecal glococorticoid metabolite value, sanctuary values not adjusted to account for the effect of differences in drying time (these are the data used for analyses presented in the supplemntary material)
Days before transfer from sanctuary to pre-release enclosure	Countdown to the date of transfer from sanctuary to pre-release enclosure
Days in pre-release enclosure	Days since transfer to pre-release enclosure (still in pre-release enclosure)
Days before release to wild	Countdown to the date of release into the forest from the pre-release enclosure
Days since release to wild	Days since release into the forest from the pre-release enclosure
